# Supplementary material for: Members of the barley NAC transcription factor gene family show differential co-regulation with senescence-associated genes during senescence of flag leaves
Source: J Exp Bot. 2014 Feb 24;65(14):4009–22. doi: 10.1093/jxb/eru046 (PMC4106437; doi:10.1093/jxb/eru046)
Supplement: Supplementary Data [file supp_eru046_jexbot116301_file002.xlsx]

## Sheet: Table S1
Table S1. Result table after Limma analysis of the fold change (logFC) in gene expression in senescing barley flag leaves compared
to non-senescing green leaves. AveExprs is the log2 of the raw intensity signal across all samples for each probe.
The Update_Names column shows the updated accession numbers according to the removal of redundant probes as explained in the material
and method section, based on available full-length cDNA information for barley.
ProbeName	GeneName	SystematicName	Update_Names	logFC	AveExpr	t	P.Value	adj.P.Val	B	Description - blastX tophit
A_13_P422900	BM817290	BM817290	BM817290	8.37806	9.50588	99.0997	5.07e-13	1.25e-08	18.1145	tc|Rep: JPR ORF1 protein - Pyrus pyrifolia (Japanese pear) (Pyrus serotina), partial (50%) [TC166389]
A_13_P160475	TA42918_4513	TA42918_4513	AK365933	5.478	7.21549	57.9936	2.87e-11	2.9e-07	16.0026	tc|Rep: Chromosome chr9 scaffold_7, whole genome shotgun sequence - Vitis vinifera (Grape), partial (9%) [TC166711]
A_13_P142895	TA37051_4513	TA37051_4513	TA37051_4513	7.98866	10.1138	55.4849	4e-11	2.9e-07	15.7749	Unknown
A_13_P134175	TA34380_4513	TA34380_4513	AK368788	4.98622	7.53369	53.5477	5.22e-11	2.9e-07	15.5862	tc|Rep: Thiol protease SEN102 precursor - Hemerocallis sp. (Daylily), partial (35%) [TC186823]
A_13_P103930	LOC100127234	AV939960	AK367071	8.21049	11.3563	52.5437	6.02e-11	2.9e-07	15.4837	gb|AV939960 K. Sato unpublished cDNA library, strain H602 adult, heading stage top three leaves Hordeum vulgare subsp. spontaneum cDNA clone bah24n16 5', mRNA sequence [AV939960]
A_13_P160480	TA42919_4513	TA42919_4513	AK365933	4.66009	6.91452	51.4344	7.07e-11	2.9e-07	15.3665	tc|Rep: Chromosome chr9 scaffold_7, whole genome shotgun sequence - Vitis vinifera (Grape), partial (9%) [TC192632]
A_13_P534324	TA35903_4513	TA35903_4513	TA35903_4513	6.52983	8.1721	49.4239	9.54e-11	2.91e-07	15.1427	tc|Rep: Os05g0518800 protein - Oryza sativa subsp. japonica (Rice), partial (42%) [TC160259]
A_13_P536429	DN180020	DN180020	DN180020	4.82922	9.20167	48.8669	1.04e-10	2.91e-07	15.078	Unknown
A_13_P131980	TA33783_4513	TA33783_4513	AK367497	4.13575	9.15381	48.2471	1.14e-10	2.91e-07	15.0046	tc|Rep: Chromosome chr1 scaffold_5, whole genome shotgun sequence - Vitis vinifera (Grape), partial (24%) [TC178433]
A_13_P232879	AL509637	AL509637	AL509637	3.79815	6.76012	47.2955	1.33e-10	2.91e-07	14.8888	Unknown
A_13_P257187	BE194423	BE194423	BE194423	5.39922	13.4573	47.1315	1.36e-10	2.91e-07	14.8685	gb|HVSMEh0085I05f Hordeum vulgare 5-45 DAP spike EST library HVcDNA0009 (5 to 45 DAP) Hordeum vulgare subsp. vulgare cDNA clone HVSMEh0085I05f, mRNA sequence [BE194423]
A_13_P565729	TA36669_4513	TA36669_4513	AK369170	5.07992	8.87618	46.892	1.42e-10	2.91e-07	14.8386	tc|Rep: Chromosome chr11 scaffold_13, whole genome shotgun sequence - Vitis vinifera (Grape), partial (21%) [TC176939]
A_13_P184424	TA51397_4513	TA51397_4513	AK354594	4.82316	8.80731	46.0702	1.62e-10	3.07e-07	14.7341	Unknown
A_13_P166020	TA44833_4513	TA44833_4513	AK364775	5.63058	8.13336	43.3164	2.57e-10	4.53e-07	14.3613	tc|Rep: Gibberellin 2-oxidase - Lolium temulentum (Darnel ryegrass), partial (50%) [TC163577]
A_13_P512364	CX626079	CX626079	CX626079	3.63014	7.74371	41.9134	3.29e-10	4.99e-07	14.1569	tc|Rep: Os01g0600500 protein - Oryza sativa subsp. japonica (Rice), partial (32%) [TC178123]
A_13_P515061	TA40019_4513	TA40019_4513	AK250515	3.63548	10.7123	41.1504	3.78e-10	4.99e-07	14.0413	tc|Rep: Autophagy-related protein 8D - Oryza sativa subsp. japonica (Rice), partial (96%) [TC167954]
A_13_P026486	AK249086	AK249086	AK249086	4.97346	12.2453	41.1416	3.79e-10	4.99e-07	14.0399	gb|Hordeum vulgare subsp. vulgare cDNA clone: FLbaf16j05, mRNA sequence [AK249086]
A_13_P191609	TA53580_4513	TA53580_4513	TA53580_4513	5.40174	10.4226	40.8724	3.98e-10	4.99e-07	13.9984	Unknown
A_13_P139245	TA35901_4513	TA35901_4513	TA35901_4513	4.08376	10.3099	40.6187	4.17e-10	4.99e-07	13.9588	tc|Rep: Kelch repeat-containing F-box-like - Oryza sativa subsp. japonica (Rice), partial (96%) [TC174221]
A_13_P417255	BM376092	BM376092	AK368788	4.82534	7.59732	40.3265	4.4e-10	4.99e-07	13.9128	Unknown
A_13_P164070	TA44174_4513	TA44174_4513	AK371382	4.13822	11.439	39.9864	4.69e-10	4.99e-07	13.8586	tc|Rep: Expressed protein - Oryza sativa subsp. japonica (Rice), partial (21%) [TC190189]
A_13_P046311	EX584897	EX584897	AK355006	4.19825	9.17546	39.8558	4.81e-10	4.99e-07	13.8376	gb|HDP01A19w HDP Hordeum vulgare subsp. vulgare cDNA clone HDP01A19, mRNA sequence [EX584897]
A_13_P461353	BY867906	BY867906	AK365108	4.19979	8.34314	39.8334	4.83e-10	4.99e-07	13.834	Unknown
A_13_P173030	TA47318_4513	TA47318_4513	TA47318_4513	5.42331	7.94299	39.7988	4.86e-10	4.99e-07	13.8284	Unknown
A_13_P417290	BM376182	BM376182	AK369380	4.51592	7.00906	38.0854	6.76e-10	6.44e-07	13.5428	Unknown
A_13_P463728	AK249585	AK249585	AK249585	3.8074	7.92961	37.8806	7.04e-10	6.44e-07	13.5074	gb|Hordeum vulgare subsp. vulgare cDNA clone: FLbaf43m09, mRNA sequence [AK249585]
A_13_P151865	TA40019_4513	TA40019_4513	AK250515	3.5825	12.0962	37.8721	7.05e-10	6.44e-07	13.5059	Unknown
A_13_P020466	AK252611	AK252611	AK252611	3.19778	12.9655	37.6762	7.33e-10	6.45e-07	13.4718	gb|Hordeum vulgare subsp. vulgare cDNA clone: FLbaf163e20, mRNA sequence [AK252611]
A_13_P045656	AK251941	AK251941	AK251941	3.6877	10.459	36.8592	8.64e-10	7.35e-07	13.3267	gb|Hordeum vulgare subsp. vulgare cDNA clone: FLbaf136o23, mRNA sequence [AK251941]
A_13_P018891	AK249979	AK249979	AK249979	4.03176	12.1808	36.6821	8.96e-10	7.36e-07	13.2947	gb|Hordeum vulgare subsp. vulgare cDNA clone: FLbaf63a22, mRNA sequence [AK249979]
A_13_P026476	BQ767137	BQ767137	AK362167	3.15346	8.4026	35.8269	1.07e-09	8.5e-07	13.1367	gb|EBro08_SQ008_G02_R root, 3 week, drought-stressed, cv Optic, EBro08 Hordeum vulgare subsp. vulgare cDNA clone EBro08_SQ008_G02 5', mRNA sequence [BQ767137]
A_13_P123420	TA31647_4513	TA31647_4513	TA31647_4513	4.31803	8.05384	35.6361	1.11e-09	8.57e-07	13.1007	tc|Rep: Chromosome chr9 scaffold_49, whole genome shotgun sequence - Vitis vinifera (Grape), partial (25%) [TC189860]
A_13_P206979	TA57463_4513	TA57463_4513	TA57463_4513	3.76364	7.28669	35.3429	1.18e-09	8.85e-07	13.045	Unknown
A_13_P182819	TA50854_4513	TA50854_4513	TA50854_4513	2.96999	7.5967	34.7768	1.34e-09	9.52e-07	12.9354	Unknown
A_13_P548384	TC157469	TC157469	AK361601	3.34529	9.47992	34.7234	1.35e-09	9.52e-07	12.9249	Unknown
A_13_P547594	TA41800_4513	TA41800_4513	AK367931	3.8582	9.99308	34.1513	1.53e-09	1e-06	12.8114	tc|Rep: Ubiquitin-activating enzyme E1-like - Oryza sativa subsp. japonica (Rice), partial (20%) [TC156373]
A_13_P026936	BQ763541	BQ763541	BQ763541	3.12641	7.09927	34.0961	1.55e-09	1e-06	12.8003	gb|EBro02_SQ008_L16_R root, 3 week, hydroponic grown, low nitrogen, cv Optic, EBro02 Hordeum vulgare subsp. vulgare cDNA clone EBro02_SQ008_L16 5', mRNA sequence [BQ763541]
A_13_P076546	BF066076	BF066076	BF066076	3.24693	13.0583	34.0796	1.56e-09	1e-06	12.797	gb|HV_CEb0014M12f Hordeum vulgare seedling green leaf EST library HVcDNA0005 (Blumeria challenged) Hordeum vulgare subsp. vulgare cDNA clone HV_CEb0014M12f, mRNA sequence [BF066076]
A_13_P188229	TA52730_4513	TA52730_4513	AK365547	3.67263	7.18036	33.9896	1.59e-09	1e-06	12.7789	tc|Rep: Chromosome chr5 scaffold_2, whole genome shotgun sequence - Vitis vinifera (Grape), partial (13%) [TC182997]
A_13_P212219	TA37784_4513	TA37784_4513	TA37784_4513	4.2058	11.211	33.5358	1.76e-09	1.08e-06	12.6864	Unknown
A_13_P360042	BI947028	BI947028	BI947028	3.75297	9.33153	33.409	1.81e-09	1.09e-06	12.6602	tc|Rep: Acyl-coenzyme A oxidase 2, peroxisomal precursor - Arabidopsis thaliana (Mouse-ear cress), partial (31%) [TC192119]
A_13_P076171	AJ508229	AJ508229	AK369291	6.72692	8.95011	33.1774	1.9e-09	1.09e-06	12.6121	gb|Hordeum vulgare subsp. vulgare mRNA for saccharopin dehydrogenase-like protein [AJ508229]
A_13_P150290	TA39446_4513	TA39446_4513	AK370364	3.62581	9.54966	33.1643	1.91e-09	1.09e-06	12.6094	tc|Rep: Zinc finger AN1 domain-containing stress-associated protein 17 - Oryza sativa subsp. japonica (Rice), partial (83%) [TC189482]
A_13_P443393	BU978070	BU978070	BU978070	4.54412	9.12018	32.9488	2e-09	1.12e-06	12.5642	Unknown
A_13_P099585	AK248951	AK248951	AK248951	3.16501	6.63466	32.6635	2.14e-09	1.15e-06	12.5037	gb|Hordeum vulgare subsp. vulgare cDNA clone: FLbaf12h09, mRNA sequence [AK248951]
A_13_P234854	AL510944	AL510944	AL510944	5.34154	7.65199	32.6096	2.17e-09	1.15e-06	12.4922	Unknown
A_13_P139720	AK251971	AK251971	AK251971	3.02317	10.1579	32.5729	2.18e-09	1.15e-06	12.4844	gb|Hordeum vulgare subsp. vulgare cDNA clone: FLbaf137c24, mRNA sequence [AK251971]
A_13_P119405	TA30631_4513	TA30631_4513	AK376486	2.72873	13.7478	32.405	2.27e-09	1.15e-06	12.4483	Unknown
A_13_P153540	TA40583_4513	TA40583_4513	AK251002	2.79583	13.2058	32.3216	2.31e-09	1.15e-06	12.4303	Unknown
A_13_P439156	BQ768441	BQ768441	BQ768441	3.34271	10.2177	32.2501	2.35e-09	1.15e-06	12.4149	Unknown
A_13_P062211	BE216605	BE216605	BE216605	3.04724	6.73855	32.2017	2.38e-09	1.15e-06	12.4044	gb|HV_CEb0010P01f Hordeum vulgare seedling green leaf EST library HVcDNA0005 (Blumeria challenged) Hordeum vulgare subsp. vulgare cDNA clone HV_CEb0010P01f, mRNA sequence [BE216605]
A_13_P045586	AK250048	AK250048	AK250048	4.10712	9.57069	31.8537	2.58e-09	1.21e-06	12.3282	gb|Hordeum vulgare subsp. vulgare cDNA clone: FLbaf63j19, mRNA sequence [AK250048]
A_13_P525104	DN156932	DN156932	DN156932	3.17239	8.53243	31.8275	2.6e-09	1.21e-06	12.3224	Unknown
A_13_P225944	AK251876	AK251876	AK251876	5.01284	14.0754	31.374	2.89e-09	1.31e-06	12.2214	gb|Hordeum vulgare subsp. vulgare cDNA clone: FLbaf131f17, mRNA sequence [AK251876]
A_13_P102990	EX572295	EX572295	AK370527	3.59695	7.30813	31.3386	2.92e-09	1.31e-06	12.2134	gb|HDP35C11w HDP Hordeum vulgare subsp. vulgare cDNA clone HDP35C11, mRNA sequence [EX572295]
A_13_P165635	TA44706_4513	TA44706_4513	TA44706_4513	4.35156	9.1547	31.0144	3.15e-09	1.39e-06	12.1399	tc|Rep: Predicted protein - Aspergillus terreus (strain NIH 2624), partial (5%) [TC160445]
A_13_P128245	TA32806_4513	TA32806_4513	AK360886	3.84288	10.8953	30.8254	3.3e-09	1.42e-06	12.0966	tc|Rep: Chromosome chr18 scaffold_1, whole genome shotgun sequence - Vitis vinifera (Grape), partial (54%) [TC156952]
A_13_P553194	TC163636	TC163636	TC163636	4.42717	10.9272	30.7833	3.33e-09	1.42e-06	12.0869	tc|Rep: Probable ATP-dependent RNA helicase - Dugesia japonica (Planarian), partial (7%) [TC163636]
A_13_P199529	TA55597_4513	TA55597_4513	AK363206	3.01415	9.87666	30.4931	3.58e-09	1.5e-06	12.0196	tc|Rep: WD-40 repeat protein-like - Oryza sativa subsp. japonica (Rice), partial (75%) [TC159092]
A_13_P016466	DN177288	DN177288	DN177288	2.44708	11.5501	30.3094	3.75e-09	1.53e-06	11.9765	gb|HO38F03S HO Hordeum vulgare cDNA clone HO38F03 5-PRIME, mRNA sequence [DN177288]
A_13_P444293	BU982546	BU982546	AK373691	2.66886	6.3854	30.2603	3.79e-09	1.53e-06	11.965	Unknown
A_13_P055926	BG369323	BG369323	BG369323	2.51295	7.56563	30.1057	3.94e-09	1.57e-06	11.9284	gb|HVSMEi0023O13f Hordeum vulgare 20 DAP spike EST library HVcDNA0010 (20 DAP) Hordeum vulgare subsp. vulgare cDNA clone HVSMEi0023O13f, mRNA sequence [BG369323]
A_13_P128210	TA32797_4513	TA32797_4513	TA32797_4513	5.0183	11.1426	29.6548	4.41e-09	1.73e-06	11.8204	tc|Rep: Aleurone ribonuclease - Hordeum vulgare (Barley), complete [TC190887]
A_13_P002226	AK252220	AK252220	AK252220	4.02438	11.8084	29.4181	4.68e-09	1.8e-06	11.7628	gb|Hordeum vulgare subsp. vulgare cDNA clone: FLbaf147g11, mRNA sequence [AK252220]
A_13_P159000	AK251134	AK251134	AK251134	3.66112	9.64064	29.2542	4.88e-09	1.83e-06	11.7226	gb|Hordeum vulgare subsp. vulgare cDNA clone: FLbaf105o12, mRNA sequence [AK251134]
A_13_P139250	TA35902_4513	TA35902_4513	TA35902_4513	3.51628	8.05907	29.2407	4.9e-09	1.83e-06	11.7192	tc|Rep: Kelch repeat-containing F-box-like - Oryza sativa subsp. japonica (Rice), partial (96%) [TC174221]
A_13_P161955	TA43446_4513	TA43446_4513	TA43446_4513	3.03903	8.20803	29.0478	5.15e-09	1.85e-06	11.6715	Unknown
A_13_P145220	TA37784_4513	TA37784_4513	TA37784_4513	4.263	11.5575	29.0277	5.17e-09	1.85e-06	11.6665	Unknown
A_13_P571534	TC182355	TC182355	TC182355	4.32472	7.36332	28.9379	5.3e-09	1.85e-06	11.6441	Unknown
A_13_P155035	TA41091_4513	TA41091_4513	AK367548	2.54237	9.05746	28.8789	5.38e-09	1.85e-06	11.6294	tc|Rep: Copine I-like - Oryza sativa subsp. japonica (Rice), partial (90%) [TC185723]
A_13_P199414	TA55569_4513	TA55569_4513	AK355006	4.12139	8.85833	28.8491	5.42e-09	1.85e-06	11.6219	Unknown
A_13_P216544	TA36927_4513	TA36927_4513	AK377081	4.10176	8.37812	28.8409	5.43e-09	1.85e-06	11.6199	tc|Rep: Metallo-beta-lactamase-like - Oryza sativa subsp. japonica (Rice), partial (25%) [TC183377]
A_13_P450218	AK248301	AK248301	AK248301	2.59582	10.6052	28.7477	5.56e-09	1.85e-06	11.5964	gb|Hordeum vulgare subsp. vulgare cDNA clone: FLbaf48b02, mRNA sequence [AK248301]
A_13_P154235	TA40820_4513	TA40820_4513	AK360701	2.91348	11.0041	28.7475	5.56e-09	1.85e-06	11.5964	Unknown
A_13_P531954	DN160075	DN160075	AK375948	4.0445	8.26334	28.5869	5.8e-09	1.87e-06	11.5558	Unknown
A_13_P071831	CX629584	CX629584	CX629584	3.37971	7.14641	28.453	6.01e-09	1.87e-06	11.5218	gb|GCW002N12r GCW Hordeum vulgare cDNA clone GCW002N12 5-PRIME, mRNA sequence [CX629584]
A_13_P187939	TA52658_4513	TA52658_4513	AK368254	6.15096	9.00674	28.4376	6.03e-09	1.87e-06	11.5178	tc|Rep: Homeobox protein HMX1 (Homeobox protein H6). - Bos Taurus, partial (6%) [TC180464]
A_13_P157240	TA41800_4513	TA41800_4513	TA41800_4513	3.91419	9.73415	28.4266	6.05e-09	1.87e-06	11.515	tc|Rep: Ubiquitin-activating enzyme E1-like - Oryza sativa subsp. japonica (Rice), partial (20%) [TC156373]
A_13_P545017	EX585775	EX585775	AK360627	3.45737	11.2703	28.4179	6.06e-09	1.87e-06	11.5128	gb|HDP40H08w HDP Hordeum vulgare subsp. vulgare cDNA clone HDP40H08, mRNA sequence [EX585775]
A_13_P112800	TA28123_4513	TA28123_4513	AK373612	2.74967	10.4693	28.4174	6.07e-09	1.87e-06	11.5127	tc|Rep: Progesterone 5-beta-reductase - Digitalis thapsi, partial (56%) [TC162411]
A_13_P444723	TA39370_4513	TA39370_4513	TA39370_4513	3.22611	10.7729	28.3047	6.25e-09	1.88e-06	11.4838	tc|Rep: AMP-binding enzyme family protein, expressed - Oryza sativa subsp. japonica (Rice), partial (12%) [TC162412]
A_13_P519729	CX625734	CX625734	AK368722	2.49866	6.92045	28.2528	6.33e-09	1.88e-06	11.4705	gb|GAN006F10u GAN Hordeum vulgare cDNA clone GAN006F10 3-PRIME, mRNA sequence [CX625734]
A_13_P145270	TA37805_4513	TA37805_4513	TA37805_4513	4.41598	9.90167	28.2491	6.34e-09	1.88e-06	11.4695	tc|Rep: Predicted protein - Ajellomyces capsulata (strain NAm1) (Histoplasma capsulatum), partial (8%) [TC191351]
A_13_P037081	AK250609	AK250609	AK250609	3.35183	9.73556	28.117	6.57e-09	1.93e-06	11.4354	gb|Hordeum vulgare subsp. vulgare cDNA clone: FLbaf84h24, mRNA sequence [AK250609]
A_13_P534249	DN160871	DN160871	DN160871	2.88596	8.34473	28.0327	6.72e-09	1.95e-06	11.4135	Unknown
A_13_P029336	M55684	M55684	AK375972	2.76047	6.74496	27.9433	6.88e-09	1.97e-06	11.3903	gb|Hordeum vulgare L-lactate dehydrogenase mRNA, complete cds [M55684]
A_13_P137680	TA35401_4513	TA35401_4513	TA35401_4513	4.75152	8.45915	27.8811	6.99e-09	1.98e-06	11.374	tc|Rep: Glutathione S-transferase GST 34 - Zea mays (Maize), partial (94%) [TC181709]
A_13_P098750	AK252029	AK252029	AK252029	3.50381	7.72509	27.7887	7.17e-09	2.01e-06	11.3498	gb|Hordeum vulgare subsp. vulgare cDNA clone: FLbaf140i16, mRNA sequence [AK252029]
A_13_P002331	AK251971	AK251971	AK251971	3.12604	10.615	27.7456	7.25e-09	2.01e-06	11.3384	gb|Hordeum vulgare subsp. vulgare cDNA clone: FLbaf137c24, mRNA sequence [AK251971]
A_13_P416840	EX597496	EX597496	AK363196	3.71428	8.33911	27.5786	7.59e-09	2.07e-06	11.2943	gb|HDP15B10w HDP Hordeum vulgare subsp. vulgare cDNA clone HDP15B10, mRNA sequence [EX597496]
A_13_P461028	BY867045	BY867045	BY867045	2.68326	7.15973	27.5501	7.65e-09	2.07e-06	11.2868	Unknown
A_13_P442968	AK251876	AK251876	AK251876	4.69191	14.6112	27.4044	7.96e-09	2.13e-06	11.2479	gb|Hordeum vulgare subsp. vulgare cDNA clone: FLbaf131f17, mRNA sequence [AK251876]
A_13_P426366	BQ468030	BQ468030	AK368931	3.28011	7.78374	27.2615	8.27e-09	2.17e-06	11.2096	Unknown
A_13_P178844	TA49411_4513	TA49411_4513	TA49411_4513	3.20094	6.76434	27.2553	8.29e-09	2.17e-06	11.2079	tc|Rep: Legumin-like protein - Zea mays (Maize), partial (48%) [TC179119]
A_13_P137690	TA35403_4513	TA35403_4513	TA35403_4513	4.9293	8.26951	27.1134	8.62e-09	2.23e-06	11.1696	tc|Rep: Glutathione S-transferase GST 34 - Zea mays (Maize), partial (96%) [TC179404]
A_13_P527914	TA41091_4513	TA41091_4513	AK367548	2.45691	10.4574	27.0838	8.69e-09	2.23e-06	11.1616	tc|Rep: Copine I-like - Oryza sativa subsp. japonica (Rice), partial (90%) [TC185723]
A_13_P037496	AK248413	AK248413	AK248413	6.40311	8.69998	26.8607	9.24e-09	2.34e-06	11.1007	gb|Hordeum vulgare subsp. vulgare cDNA clone: FLbaf144f16, mRNA sequence [AK248413]
A_13_P415670	BM370949	BM370949	BM370949	3.28373	7.53945	26.8311	9.32e-09	2.34e-06	11.0926	Unknown
A_13_P433331	BQ758061	BQ758061	AK366189	3.55706	9.33154	26.6992	9.67e-09	2.4e-06	11.0563	Unknown
A_13_P119395	TA30625_4513	TA30625_4513	TA30625_4513	2.17794	12.2266	26.5759	1e-08	2.4e-06	11.0221	Unknown
A_13_P062396	BQ765287	BQ765287	AK358372	5.00799	7.63257	26.52	1.02e-08	2.4e-06	11.0066	gb|EBro03_SQ006_B22_R root, 3 week, waterlogged, cv Optic, EBro03 Hordeum vulgare subsp. vulgare cDNA clone EBro03_SQ006_B22 5', mRNA sequence [BQ765287]
A_13_P409391	BJ485184	BJ485184	BJ485184	2.90773	7.06422	26.4953	1.02e-08	2.4e-06	10.9997	Unknown
A_13_P460818	BY866137	BY866137	AK353635	5.25721	9.862	26.4879	1.03e-08	2.4e-06	10.9976	Unknown
A_13_P563329	TA38421_4513	TA38421_4513	TA38421_4513	4.82088	7.71516	26.4561	1.04e-08	2.4e-06	10.9888	Unknown
A_13_P124715	TA31953_4513	TA31953_4513	TA31953_4513	2.70777	12.0356	26.429	1.04e-08	2.4e-06	10.9812	tc|Rep: 3-ketoacyl-CoA thiolase-like protein - Oryza sativa subsp. japonica (Rice), partial (41%) [TC158097]
A_13_P586069	TC194470	TC194470	TC194470	3.27089	6.98895	26.4151	1.05e-08	2.4e-06	10.9773	tc|Rep: Beta-amylase - Oryza sativa subsp. japonica (Rice), partial (16%) [TC194470]
A_13_P039201	BQ470891	BQ470891	BQ470891	3.5346	14.431	26.3893	1.05e-08	2.4e-06	10.9701	gb|HX04F18r HX Hordeum vulgare subsp. vulgare cDNA clone HX04F18 5-PRIME, mRNA sequence [BQ470891]
A_13_P152165	TA40115_4513	TA40115_4513	TA40115_4513	2.12321	11.2491	26.3671	1.06e-08	2.4e-06	10.9639	tc|Rep: Modifier of rudimentary protein, expressed - Oryza sativa subsp. japonica (Rice), partial (95%) [TC168650]
A_13_P043111	BI952590	BI952590	AK360627	3.4238	11.9691	26.3366	1.07e-08	2.4e-06	10.9553	gb|HVSMEm0007B06f Hordeum vulgare green seedling EST library HVcDNA0014 (Blumeria infected) Hordeum vulgare subsp. vulgare cDNA clone HVSMEm0007B06f, mRNA sequence [BI952590]
A_13_P203639	TA56631_4513	TA56631_4513	TA56631_4513	2.38585	7.83375	26.3299	1.07e-08	2.4e-06	10.9534	tc|Rep: Serine/threonine-protein kinase SAPK4 - Oryza sativa subsp. japonica (Rice), partial (37%) [TC182679]
A_13_P014696	AK252018	AK252018	AK252018	10.2996	8.89479	26.2772	1.09e-08	2.4e-06	10.9386	gb|Hordeum vulgare subsp. vulgare cDNA clone: FLbaf140e02, mRNA sequence [AK252018]
A_13_P012656	SGR	AY850135	AK361634	5.1792	11.5608	26.2742	1.09e-08	2.4e-06	10.9378	gb|Hordeum vulgare senescence-inducible chloroplast stay-green protein (SGR) mRNA, complete cds; nuclear gene for chloroplast product [AY850135]
A_13_P191289	TA53503_4513	TA53503_4513	TA53503_4513	4.74005	8.79798	26.0745	1.15e-08	2.48e-06	10.8813	tc|Rep: Cytochrome P450 CYP99A1 - Sorghum bicolor (Sorghum) (Sorghum vulgare), partial (20%) [TC191041]
A_13_P415690	BM370992	BM370992	AK370022	3.21222	9.23874	26.0683	1.16e-08	2.48e-06	10.8795	Unknown
A_13_P142460	TA36927_4513	TA36927_4513	AK377081	3.79865	7.71064	26.0671	1.16e-08	2.48e-06	10.8791	tc|Rep: Metallo-beta-lactamase-like - Oryza sativa subsp. japonica (Rice), partial (74%) [TC169446]
A_13_P100975	AK248302	AK248302	AK248302	2.82161	9.6529	25.9332	1.2e-08	2.55e-06	10.841	gb|Hordeum vulgare subsp. vulgare cDNA clone: FLbaf42c18, mRNA sequence [AK248302]
A_13_P519739	BQ763656	BQ763656	AK371716	3.35669	10.4703	25.8131	1.24e-08	2.62e-06	10.8065	gb|EBro03_SQ005_F04 _R root, 3 week, waterlogged, cv Optic, EBro03 Hordeum vulgare subsp. vulgare cDNA clone EBro03_SQ005_F04 5', mRNA sequence [BQ763656]
A_13_P165845	TA44771_4513	TA44771_4513	AK365330	8.47006	10.2562	25.7695	1.26e-08	2.62e-06	10.7939	tc|Rep: Xyloglycan endo-transglycosylase precursor - Solanum lycopersicum (Tomato) (Lycopersicon esculentum), partial (61%) [TC170425]
A_13_P483915	TA36774_4513	TA36774_4513	AK364415	3.10693	11.0926	25.7459	1.27e-08	2.62e-06	10.7871	tc|Rep: Nuclease I - Hordeum vulgare (Barley), partial (75%) [TC160463]
A_13_P169305	TA45986_4513	TA45986_4513	AK369135	2.11832	6.28973	25.6945	1.29e-08	2.62e-06	10.7723	tc|Rep: Chromosome undetermined scaffold_618, whole genome shotgun sequence - Vitis vinifera (Grape), partial (43%) [TC178270]
A_13_P171920	TA46919_4513	TA46919_4513	AK368972	3.8332	10.4533	25.6744	1.29e-08	2.62e-06	10.7664	tc|Rep: Zinc finger (C3HC4-type RING finger)-like protein - Oryza sativa subsp. japonica (Rice), partial (20%) [TC168825]
A_13_P192459	TA53790_4513	TA53790_4513	TA53790_4513	2.75502	8.14773	25.6696	1.3e-08	2.62e-06	10.765	Unknown
A_13_P126915	TA32469_4513	TA32469_4513	TA32469_4513	2.37704	8.52994	25.5958	1.32e-08	2.65e-06	10.7436	Unknown
A_13_P097785	AK250452	AK250452	AK250452	2.33034	7.62596	25.5777	1.33e-08	2.65e-06	10.7384	gb|Hordeum vulgare subsp. vulgare cDNA clone: FLbaf82n12, mRNA sequence [AK250452]
A_13_P478905	CB861037	CB861037	CB861037	2.84705	11.8737	25.4764	1.37e-08	2.7e-06	10.7088	Unknown
A_13_P072126	BF256765	BF256765	AK354159	2.24954	9.17802	25.4411	1.39e-08	2.71e-06	10.6985	gb|HVSMEf0010P07f Hordeum vulgare seedling root EST library HVcDNA0007 (Etiolated and unstressed) Hordeum vulgare subsp. vulgare cDNA clone HVSMEf0010P07f, mRNA sequence [BF256765]
A_13_P562234	TA39810_4513	TA39810_4513	TA39810_4513	2.29285	7.10502	25.2599	1.46e-08	2.83e-06	10.6452	tc|Rep: Chromosome-associated kinesin-like - Oryza sativa subsp. japonica (Rice), partial (9%) [TC173473]
A_13_P137685	AK248440	AK248440	AK248440	3.96494	7.81587	25.2418	1.47e-08	2.83e-06	10.6398	gb|Hordeum vulgare subsp. vulgare cDNA clone: FLbaf175k21, mRNA sequence [AK248440]
A_13_P553509	TC164038	TC164038	TC164038	5.18784	8.08799	25.2198	1.48e-08	2.83e-06	10.6333	Unknown
A_13_P549579	AK250112	AK250112	AK250112	2.18089	7.77418	25.1768	1.5e-08	2.84e-06	10.6206	gb|Hordeum vulgare subsp. vulgare cDNA clone: FLbaf66k10, mRNA sequence [AK250112]
A_13_P148410	TA38821_4513	TA38821_4513	TA38821_4513	5.56428	9.75662	25.1101	1.53e-08	2.88e-06	10.6008	Unknown
A_13_P275414	BE454266	BE454266	BE454266	2.04389	7.20819	25.059	1.55e-08	2.88e-06	10.5856	Unknown
A_13_P551854	TC162047	TC162047	TC162047	2.6602	10.9379	25.0431	1.56e-08	2.88e-06	10.5808	tc|Rep: Peroxisomal biogenesis factor 11 family protein, expressed - Oryza sativa subsp. japonica (Rice), partial (54%) [TC162047]
A_13_P076001	AK249668	AK249668	AK249668	5.82004	8.16435	25.0167	1.57e-08	2.88e-06	10.5729	gb|Hordeum vulgare subsp. vulgare cDNA clone: FLbaf38f09, mRNA sequence [AK249668]
A_13_P182549	TA50752_4513	TA50752_4513	AK375625	3.35014	8.80047	25.0041	1.58e-08	2.88e-06	10.5691	tc|Rep: Chromosome chr4 scaffold_6, whole genome shotgun sequence - Vitis vinifera (Grape), partial (37%) [TC172151]
A_13_P506229	TA34039_4513	TA34039_4513	AK358094	4.45116	12.3241	24.9808	1.59e-08	2.88e-06	10.5622	Unknown
A_13_P016476	AK252962	AK252962	AK252962	2.11379	10.1537	24.9076	1.62e-08	2.9e-06	10.5402	gb|Hordeum vulgare subsp. vulgare cDNA clone: FLbaf175p18, mRNA sequence [AK252962]
A_13_P579589	DN180412	DN180412	AK363656	2.4856	9.22891	24.9035	1.63e-08	2.9e-06	10.539	gb|HO26N22S HO Hordeum vulgare cDNA clone HO26N22 5-PRIME, mRNA sequence [DN180412]
A_13_P193364	TA54027_4513	TA54027_4513	TA54027_4513	3.38989	8.67437	24.8438	1.66e-08	2.93e-06	10.521	Unknown
A_13_P097380	EX573248	EX573248	EX573248	3.25744	8.16319	24.8038	1.67e-08	2.95e-06	10.509	gb|HDP27L04w HDP Hordeum vulgare subsp. vulgare cDNA clone HDP27L04, mRNA sequence [EX573248]
A_13_P088046	AK252610	AK252610	AK252610	2.17958	11.4484	24.7497	1.7e-08	2.98e-06	10.4926	gb|Hordeum vulgare subsp. vulgare cDNA clone: FLbaf165j19, mRNA sequence [AK252610]
A_13_P402700	BJ468079	BJ468079	AK361214	2.05563	6.81704	24.6913	1.73e-08	3.01e-06	10.4749	tc|Rep: Chromosome chr1 scaffold_22, whole genome shotgun sequence - Vitis vinifera (Grape), partial (31%) [TC194271]
A_13_P550524	AK249726	AK249726	AK249726	3.35521	12.0356	24.5472	1.81e-08	3.12e-06	10.431	gb|Hordeum vulgare subsp. vulgare cDNA clone: FLbaf48g14, mRNA sequence [AK249726]
A_13_P578799	TC188612	TC188612	TC188612	2.76301	7.66579	24.4658	1.86e-08	3.18e-06	10.4061	Unknown
A_13_P087066	AK249532	AK249532	AK249532	3.81555	12.7066	24.3646	1.91e-08	3.24e-06	10.3749	gb|Hordeum vulgare subsp. vulgare cDNA clone: FLbaf46d17, mRNA sequence [AK249532]
A_13_P189559	TA53076_4513	TA53076_4513	TA53076_4513	2.57012	7.06197	24.3497	1.92e-08	3.24e-06	10.3703	tc|Rep: Cytochrome P450 monooxygenase CYP704G7 - Medicago truncatula (Barrel medic), partial (14%) [TC194265]
A_13_P002996	DN180412	DN180412	AK363656	2.42624	10.203	24.3162	1.94e-08	3.24e-06	10.3599	gb|HO26N22S HO Hordeum vulgare cDNA clone HO26N22 5-PRIME, mRNA sequence [DN180412]
A_13_P045916	AK250818	AK250818	AK250818	3.77747	14.303	24.3093	1.95e-08	3.24e-06	10.3578	gb|Hordeum vulgare subsp. vulgare cDNA clone: FLbaf94j06, mRNA sequence [AK250818]
A_13_P172770	TA47226_4513	TA47226_4513	AK375450	1.98484	11.6919	24.2318	1.99e-08	3.3e-06	10.3338	Unknown
A_13_P237786	AV832920	AV832920	AV832920	2.55684	7.62799	24.183	2.02e-08	3.3e-06	10.3186	Unknown
A_13_P355167	BG418084	BG418084	BG418084	3.12537	12.9403	24.1812	2.02e-08	3.3e-06	10.3181	Unknown
A_13_P443348	BU977879	BU977879	BU977879	2.1846	8.3095	24.1638	2.04e-08	3.3e-06	10.3127	Unknown
A_13_P116520	TA29639_4513	TA29639_4513	TA29639_4513	3.59341	7.74883	24.147	2.05e-08	3.3e-06	10.3074	tc|Rep: Histone H2B.1 - Oryza sativa subsp. indica (Rice), partial (94%) [TC159388]
A_13_P169410	TA46023_4513	TA46023_4513	TA46023_4513	2.236	6.45773	24.0908	2.08e-08	3.32e-06	10.2899	tc|Rep: Chromosome chr5 scaffold_2, whole genome shotgun sequence - Vitis vinifera (Grape), partial (18%) [TC167497]
A_13_P439691	AK251795	AK251795	AK251795	2.99008	9.42418	24.0807	2.09e-08	3.32e-06	10.2867	gb|Hordeum vulgare subsp. vulgare cDNA clone: FLbaf138a08, mRNA sequence [AK251795]
A_13_P092195	BQ762740	BQ762740	BQ762740	2.20365	6.66884	24.0364	2.12e-08	3.35e-06	10.2728	gb|EBro02_SQ004_N19_R root, 3 week, hydroponic grown, low nitrogen, cv Optic, EBro02 Hordeum vulgare subsp. vulgare cDNA clone EBro02_SQ004_N19 5', mRNA sequence [BQ762740]
A_13_P227289	TA34039_4513	TA34039_4513	AK358094	4.32916	12.2606	24.0056	2.14e-08	3.36e-06	10.2632	Unknown
A_13_P358427	BI780187	BI780187	BI780187	3.47635	11.7374	23.9354	2.18e-08	3.41e-06	10.2411	tc|Rep: Predicted protein - Chlamydomonas reinhardtii, partial (9%) [TC175965]
A_13_P240836	AV835887	AV835887	AV835887	2.33826	6.53685	23.9141	2.2e-08	3.41e-06	10.2344	Unknown
A_13_P274434	BE437715	BE437715	BE437715	2.33805	9.60605	23.8659	2.23e-08	3.44e-06	10.2192	Unknown
A_13_P350012	BG415554	BG415554	BG415554	2.52943	13.5102	23.8188	2.27e-08	3.47e-06	10.2043	tc|Rep: Expressed protein - Oryza sativa subsp. japonica (Rice), partial (93%) [TC190003]
A_13_P042621	BU994645	BU994645	AK368213	5.28593	8.35963	23.786	2.29e-08	3.48e-06	10.1939	gb|HM07L17r HM Hordeum vulgare subsp. vulgare cDNA clone HM07L17 5-PRIME, mRNA sequence [BU994645]
A_13_P037031	AK250093	AK250093	AK250093	3.64015	12.9007	23.7646	2.3e-08	3.48e-06	10.1871	gb|Hordeum vulgare subsp. vulgare cDNA clone: FLbaf64b02, mRNA sequence [AK250093]
A_13_P096740	AK249480	AK249480	AK249480	2.8167	9.37059	23.7265	2.33e-08	3.49e-06	10.1749	gb|Hordeum vulgare subsp. vulgare cDNA clone: FLbaf35l21, mRNA sequence [AK249480]
A_13_P171025	TA46613_4513	TA46613_4513	TA46613_4513	3.57182	7.44731	23.7186	2.34e-08	3.49e-06	10.1724	Unknown
A_13_P164755	TA44414_4513	TA44414_4513	AK354178	2.5306	10.5317	23.6911	2.36e-08	3.5e-06	10.1637	tc|Rep: Os01g0159300 protein - Oryza sativa subsp. japonica (Rice), partial (23%) [TC167218]
A_13_P073371	AK253032	AK253032	AK253032	2.25942	8.85331	23.6476	2.39e-08	3.53e-06	10.1498	gb|Hordeum vulgare subsp. vulgare cDNA clone: FLbaf31k08, mRNA sequence [AK253032]
A_13_P382247	AK250441	AK250441	AK250441	2.93217	10.7944	23.5824	2.44e-08	3.58e-06	10.1289	gb|Hordeum vulgare subsp. vulgare cDNA clone: FLbaf73m22, mRNA sequence [AK250441]
A_13_P290397	TA31824_4513	TA31824_4513	AK362724	2.51068	9.39446	23.5349	2.48e-08	3.61e-06	10.1137	tc|Rep: Cathepsin B - Triticum aestivum (Wheat), partial (15%) [TC180405]
A_13_P141970	TA36774_4513	TA36774_4513	AK364415	3.0186	10.7462	23.501	2.5e-08	3.62e-06	10.1027	tc|Rep: Nuclease I - Hordeum vulgare (Barley), partial (75%) [TC160463]
A_13_P112230	BU967055	BU967055	AK354837	3.50992	8.016	23.4814	2.52e-08	3.62e-06	10.0965	gb|HB03C14r BC Hordeum vulgare subsp. vulgare cDNA clone HB03C14 5-PRIME, mRNA sequence [BU967055]
A_13_P156610	TA41598_4513	TA41598_4513	TA41598_4513	3.16549	9.30782	23.4734	2.53e-08	3.62e-06	10.0939	tc|Rep: Universal stress protein - Hordeum vulgare var. distichum (Two-rowed barley), partial (89%) [TC162881]
A_13_P580609	AK252610	AK252610	AK252610	2.62052	10.8609	23.4494	2.55e-08	3.63e-06	10.0861	gb|Hordeum vulgare subsp. vulgare cDNA clone: FLbaf165j19, mRNA sequence [AK252610]
A_13_P066126	AK248429	AK248429	AK248429	4.30958	9.75582	23.4206	2.57e-08	3.64e-06	10.0768	gb|Hordeum vulgare subsp. vulgare cDNA clone: FLbaf174j22, mRNA sequence [AK248429]
A_13_P052971	BQ764782	BQ764782	AK369231	-2.07093	9.49472	-23.3553	2.62e-08	3.69e-06	10.0557	gb|EBca01_SQ004_K23_R carpel, pre-anthesis, no treatment, cv Optic, EBca01 Hordeum vulgare subsp. vulgare cDNA clone EBca01_SQ004_K23 5', mRNA sequence [BQ764782]
A_13_P022296	CA020618	CA020618	CA020618	4.24425	8.10225	23.2949	2.67e-08	3.74e-06	10.0361	gb|HZ36O02r HZ Hordeum vulgare subsp. vulgare cDNA clone HZ36O02 5-PRIME, mRNA sequence [CA020618]
A_13_P166055	TA44849_4513	TA44849_4513	AK365426	3.02175	8.59536	23.2553	2.71e-08	3.77e-06	10.0232	tc|Rep: Amidase family protein, expressed - Oryza sativa subsp. japonica (Rice), partial (57%) [TC188561]
A_13_P000061	AB028448	AB028448	AB028448	7.85423	11.3108	23.1346	2.82e-08	3.9e-06	9.98371	gb|Hordeum vulgare Bnuc1 mRNA for nuclease I, complete cds [AB028448]
A_13_P486190	TA34118_4513	TA34118_4513	TA34118_4513	4.99667	12.9887	23.1095	2.84e-08	3.9e-06	9.97548	tc|Rep: Os01g0559700 protein - Oryza sativa subsp. japonica (Rice), partial (46%) [TC169845]
A_13_P116405	TA29614_4513	TA29614_4513	TA29614_4513	2.58883	7.62442	23.0954	2.85e-08	3.9e-06	9.97083	tc|Rep: Histone H2B.2 - Zea mays (Maize), complete [TC158567]
A_13_P585319	TC193795	TC193795	TC193795	2.32821	11.9099	23.011	2.93e-08	3.99e-06	9.94305	tc|Rep: Expressed protein - Oryza sativa subsp. japonica (Rice), partial (10%) [TC193795]
A_13_P146850	AK252535	AK252535	AK252535	3.57363	10.7567	22.9933	2.95e-08	3.99e-06	9.93723	gb|Hordeum vulgare subsp. vulgare cDNA clone: FLbaf153g17, mRNA sequence [AK252535]
A_13_P183044	TA50923_4513	TA50923_4513	AK356568	2.58119	6.87992	22.9163	3.02e-08	4.06e-06	9.91172	Unknown
A_13_P242072	AV836770	AV836770	AV836770	1.91963	6.31121	22.9078	3.03e-08	4.06e-06	9.90892	tc|Rep: Os04g0307500 protein - Oryza sativa subsp. japonica (Rice), partial (31%) [TC194842]
A_13_P478620	CB860550	CB860550	CB860550	3.16869	12.1697	22.8143	3.12e-08	4.16e-06	9.87782	tc|Rep: Chromosome chr6 scaffold_3, whole genome shotgun sequence - Vitis vinifera (Grape), partial (10%) [TC193241]
A_13_P187909	TA52649_4513	TA52649_4513	TA52649_4513	2.79759	8.73427	22.7709	3.17e-08	4.2e-06	9.86334	Unknown
A_13_P011546	BF255652	BF255652	BF255652	3.46456	11.6023	22.7073	3.23e-08	4.23e-06	9.84209	gb|HVSMEf0007G24f Hordeum vulgare seedling root EST library HVcDNA0007 (Etiolated and unstressed) Hordeum vulgare subsp. vulgare cDNA clone HVSMEf0007G24f, mRNA sequence [BF255652]
A_13_P250174	TA32734_4513	TA32734_4513	TA32734_4513	2.67769	13.2296	22.7005	3.24e-08	4.23e-06	9.8398	tc|Rep: Fiber protein Fb12 - Gossypium barbadense (Sea-island cotton) (Egyptian cotton), partial (60%) [TC193110]
A_13_P151595	TA39913_4513	TA39913_4513	AK358775	1.89503	13.0945	22.6993	3.24e-08	4.23e-06	9.8394	tc|Rep: Monothiol glutaredoxin-S2 - Oryza sativa subsp. japonica (Rice), partial (90%) [TC169445]
A_13_P153160	TA40456_4513	TA40456_4513	TA40456_4513	3.42332	12.0466	22.6691	3.28e-08	4.25e-06	9.82925	tc|Rep: Predicted protein - Chlamydomonas reinhardtii, partial (9%) [TC175965]
A_13_P171545	TA46800_4513	TA46800_4513	TA46800_4513	3.05085	10.0044	22.6192	3.33e-08	4.3e-06	9.81248	Unknown
A_13_P499654	TA42947_4513	TA42947_4513	AK364785	3.11902	9.25515	22.5657	3.39e-08	4.35e-06	9.79446	tc|Rep: F5O11.19, related - Medicago truncatula (Barrel medic), partial (68%) [TC156420]
A_13_P070761	AJ470360	AJ470360	AK367589	3.8944	7.75075	22.528	3.43e-08	4.38e-06	9.7817	gb|AJ470360 S00008 Hordeum vulgare cDNA clone S0000800116A03F1, mRNA sequence [AJ470360]
A_13_P149235	TA39085_4513	TA39085_4513	TA39085_4513	2.59386	9.01464	22.4922	3.47e-08	4.41e-06	9.76961	tc|Rep: Early response to drought 3 - Pinus pinaster (Maritime pine), partial (64%) [TC165263]
A_13_P527749	DN157987	DN157987	DN157987	2.29965	8.73753	22.4697	3.5e-08	4.42e-06	9.76197	Unknown
A_13_P103520	EX583460	EX583460	EX583460	2.49643	9.82686	22.4513	3.52e-08	4.42e-06	9.75571	gb|HDP09E20w HDP Hordeum vulgare subsp. vulgare cDNA clone HDP09E20, mRNA sequence [EX583460]
A_13_P116485	AK249241	AK249241	AK249241	2.50312	7.98965	22.4216	3.55e-08	4.43e-06	9.74564	gb|Hordeum vulgare subsp. vulgare cDNA clone: FLbaf29n11, mRNA sequence [AK249241]
A_13_P244805	TA33280_4513	TA33280_4513	TA33280_4513	3.19629	12.3924	22.4166	3.56e-08	4.43e-06	9.74394	Unknown
A_13_P156900	TA41689_4513	TA41689_4513	TA41689_4513	3.31507	12.9772	22.3694	3.62e-08	4.48e-06	9.72786	tc|Rep: Sugar ABC transporter, ATP-binding protein - Fulvimarina pelagi HTCC2506, partial (5%) [TC179403]
A_13_P444328	TA29614_4513	TA29614_4513	TA29614_4513	2.94499	8.41556	22.3382	3.65e-08	4.5e-06	9.71722	tc|Rep: Histone H2B.2 - Zea mays (Maize), complete [TC158567]
A_13_P191604	TA53579_4513	TA53579_4513	TA53579_4513	2.80345	6.82064	22.3054	3.69e-08	4.52e-06	9.70598	tc|Rep: Cytokinin oxidase 3 - Zea mays (Maize), partial (10%) [TC192967]
A_13_P137455	TA35331_4513	TA35331_4513	AK361903	3.72792	7.83782	22.2944	3.71e-08	4.52e-06	9.70222	Unknown
A_13_P031411	BM816702	BM816702	AK370767	2.63091	10.8607	22.1195	3.93e-08	4.77e-06	9.64209	gb|HB01G02_T3.ab1 HB Hordeum vulgare subsp. vulgare cDNA clone HB01G02_T3.ab1 similar to (AF174428) FH protein interacting protein FIP1 [Arabidopsis thaliana], mRNA sequence [BM816702]
A_13_P170545	TA46429_4513	TA46429_4513	TA46429_4513	2.82009	13.2048	22.0644	4e-08	4.83e-06	9.62302	tc|Rep: P450 - Lolium rigidum (Annual ryegrass), partial (25%) [TC177414]
A_13_P187464	TA52514_4513	TA52514_4513	TA52514_4513	3.17069	8.80715	22.057	4.01e-08	4.83e-06	9.62049	tc|Rep: Tyrosine/nicotianamine aminotransferases family protein, expressed - Oryza sativa subsp. japonica (Rice), partial (67%) [TC166724]
A_13_P163725	TA44043_4513	TA44043_4513	TA44043_4513	1.96464	8.38586	22.0056	4.08e-08	4.89e-06	9.60264	tc|Rep: Chromosome chr10 scaffold_50, whole genome shotgun sequence - Vitis vinifera (Grape), partial (83%) [TC186324]
A_13_P105455	EX595965	EX595965	AK250031	1.95862	9.72256	21.9545	4.16e-08	4.95e-06	9.58485	gb|HDP23N11w HDP Hordeum vulgare subsp. vulgare cDNA clone HDP23N11, mRNA sequence [EX595965]
A_13_P421145	LOC548112	AF026538	AK363564	3.57905	12.2945	21.8868	4.25e-08	5.04e-06	9.56121	gb|Hordeum vulgare ABA-responsive protein mRNA, complete cds [AF026538]
A_13_P180234	TA49906_4513	TA49906_4513	AK367329	4.04435	7.70632	21.8734	4.27e-08	5.04e-06	9.55655	Unknown
A_13_P078151	BM369959	BM369959	AK363007	5.2434	11.6136	21.6682	4.58e-08	5.36e-06	9.48436	gb|EBro08_SQ002_H16_R root, 3 week, drought-stressed, cv Optic, EBro08 Hordeum vulgare subsp. vulgare cDNA clone EBro08_SQ002_H16 5', mRNA sequence [BM369959]
A_13_P428941	BQ659765	BQ659765	AK369503	2.6976	7.33912	21.6653	4.59e-08	5.36e-06	9.48333	Unknown
A_13_P140835	TA36417_4513	TA36417_4513	AK368133	2.07981	10.9814	21.6432	4.62e-08	5.37e-06	9.47551	tc|Rep: GEM-like 1 - Vitis vinifera (Grape), partial (61%) [TC168701]
A_13_P546594	TA28527_4513	TA28527_4513	AK370757	2.65983	8.07041	21.526	4.81e-08	5.57e-06	9.43389	tc|Rep: Peptidylprolyl isomerase - Triticum aestivum (Wheat), partial (26%) [TC154977]
A_13_P027371	BQ767031	BQ767031	BQ767031	3.34434	7.79204	21.4909	4.87e-08	5.61e-06	9.42135	gb|EBro08_SQ007_G19_R root, 3 week, drought-stressed, cv Optic, EBro08 Hordeum vulgare subsp. vulgare cDNA clone EBro08_SQ007_G19 5', mRNA sequence [BQ767031]
A_13_P116310	TA29595_4513	TA29595_4513	TA29595_4513	2.25254	7.32477	21.4405	4.96e-08	5.68e-06	9.40333	tc|Rep: 22.3kDa heat-shock protein - Aegilops longissima (Goatgrass), partial (28%) [TC182523]
A_13_P157210	TA41792_4513	TA41792_4513	AK358908	3.27857	11.3514	21.4291	4.98e-08	5.68e-06	9.39927	tc|Rep: Papain-like cysteine peptidase XBCP3 - Arabidopsis thaliana (Mouse-ear cress), partial (68%) [TC157229]
A_13_P139115	BI946854	BI946854	AK249726	2.91966	12.1365	21.4119	5.01e-08	5.69e-06	9.39308	gb|HVSMEl0002I18f Hordeum vulgare spike EST library HVcDNA0012 (Fusarium infected) Hordeum vulgare subsp. vulgare cDNA clone HVSMEl0002I18f, mRNA sequence [BI946854]
A_13_P085006	AK250031	AK250031	AK250031	1.904	9.4006	21.3936	5.04e-08	5.7e-06	9.38653	gb|Hordeum vulgare subsp. vulgare cDNA clone: FLbaf65p11, mRNA sequence [AK250031]
A_13_P011261	AK249170	AK249170	AK249170	2.18542	12.5396	21.3599	5.1e-08	5.74e-06	9.37443	gb|Hordeum vulgare subsp. vulgare cDNA clone: FLbaf19j19, mRNA sequence [AK249170]
A_13_P049301	DN157864	DN157864	AK363027	3.3432	11.1305	21.2376	5.32e-08	5.96e-06	9.33033	gb|GCN001E05u GCN Hordeum vulgare cDNA clone GCN001E05 3-PRIME, mRNA sequence [DN157864]
A_13_P289732	BF257052	BF257052	BF257052	2.27562	8.14814	21.1807	5.43e-08	6.04e-06	9.3097	tc|Rep: Serine/threonine protein kinase - Hordeum vulgare var. distichum (Two-rowed barley), partial (26%) [TC185908]
A_13_P184944	AK253032	AK253032	AK253032	2.40028	11.0871	21.1715	5.44e-08	6.04e-06	9.30636	gb|Hordeum vulgare subsp. vulgare cDNA clone: FLbaf31k08, mRNA sequence [AK253032]
A_13_P124180	TA31829_4513	TA31829_4513	AK362724	2.34233	11.5409	21.148	5.49e-08	6.05e-06	9.29783	Unknown
A_13_P548244	AK250212	AK250212	AK250212	-1.96811	11.4032	-21.1422	5.5e-08	6.05e-06	9.2957	gb|Hordeum vulgare subsp. vulgare cDNA clone: FLbaf64p12, mRNA sequence [AK250212]
A_13_P187274	TA52438_4513	TA52438_4513	AK372503	3.05831	8.99019	21.1203	5.54e-08	6.07e-06	9.28775	Unknown
A_13_P305652	TA34118_4513	TA34118_4513	TA34118_4513	4.64851	12.0837	21.0681	5.65e-08	6.16e-06	9.2687	tc|Rep: Os01g0559700 protein - Oryza sativa subsp. japonica (Rice), partial (46%) [TC169845]
A_13_P430476	BQ665774	BQ665774	BQ665774	3.14589	10.6106	21.0215	5.74e-08	6.23e-06	9.25167	tc|Rep: Ornithine--oxo-acid aminotransferase - Saccharum officinarum (Sugarcane), partial (28%) [TC170500]
A_13_P140025	TA36155_4513	TA36155_4513	AK365024	3.18672	9.86311	20.9965	5.79e-08	6.26e-06	9.24252	Unknown
A_13_P521974	AK251077	AK251077	AK251077	1.89753	13.6604	20.9645	5.86e-08	6.28e-06	9.23079	gb|Hordeum vulgare subsp. vulgare cDNA clone: FLbaf102a05, mRNA sequence [AK251077]
A_13_P504684	TA40519_4513	TA40519_4513	AK363280	2.57364	12.0739	20.9638	5.86e-08	6.28e-06	9.23052	Unknown
A_13_P545799	DW474967	DW474967	DW474967	4.91257	9.32717	20.9367	5.91e-08	6.31e-06	9.22056	Unknown
A_13_P151450	TA39868_4513	TA39868_4513	AK373358	2.42454	10.4606	20.912	5.97e-08	6.34e-06	9.21147	tc|Rep: Temperature-induced lipocalin-2 - Hordeum vulgare (Barley), complete [TC165845]
A_13_P410357	TA29609_4513	TA29609_4513	AK353719	-2.17072	10.9792	-20.8787	6.04e-08	6.35e-06	9.19919	tc|Rep: Triose phosphate translocator - Triticum aestivum (Wheat), partial (84%) [TC179818]
A_13_P044586	BE456056	BE456056	BE456056	2.17794	8.99743	20.8617	6.07e-08	6.35e-06	9.19292	gb|HVSMEg0019H24f Hordeum vulgare pre-anthesis spike EST library HVcDNA0008 (white to yellow anther) Hordeum vulgare subsp. vulgare cDNA clone HVSMEg0019H24f, mRNA sequence [BE456056]
A_13_P131790	TA33735_4513	TA33735_4513	AK252374	2.46004	6.50406	20.8421	6.12e-08	6.35e-06	9.18568	tc|Rep: Chromosome chr2 scaffold_105, whole genome shotgun sequence - Vitis vinifera (Grape), partial (68%) [TC158696]
A_13_P317387	AK251877	AK251877	AK251877	1.92939	11.7595	20.834	6.13e-08	6.35e-06	9.18268	gb|Hordeum vulgare subsp. vulgare cDNA clone: FLbaf133j18, mRNA sequence [AK251877]
A_13_P022091	BE194382	BE194382	AK375067	5.63428	9.00365	20.8304	6.14e-08	6.35e-06	9.18137	gb|HVSMEh0085F21f Hordeum vulgare 5-45 DAP spike EST library HVcDNA0009 (5 to 45 DAP) Hordeum vulgare subsp. vulgare cDNA clone HVSMEh0085F21f, mRNA sequence [BE194382]
A_13_P500499	CK569390	CK569390	CK569390	2.25728	8.04682	20.8138	6.18e-08	6.35e-06	9.17521	tc|Rep: Chromosome chr8 scaffold_23, whole genome shotgun sequence - Vitis vinifera (Grape), partial (22%) [TC158609]
A_13_P211829	TA28943_4513	TA28943_4513	AK355055	2.39603	9.96609	20.813	6.18e-08	6.35e-06	9.17491	tc|Rep: Glutamate decarboxylase - Oryza sativa subsp. japonica (Rice), partial (73%) [TC163292]
A_13_P133205	TA34118_4513	TA34118_4513	TA34118_4513	4.9053	10.5797	20.8096	6.19e-08	6.35e-06	9.17368	Unknown
A_13_P383462	BI955770	BI955770	BI955770	3.33345	7.06385	20.7885	6.23e-08	6.38e-06	9.16586	Unknown
A_13_P067481	BQ762274	BQ762274	AK365330	9.17377	11.2827	20.7329	6.36e-08	6.47e-06	9.14521	gb|EBro01_SQ005_G12 _R root, 3 week, hydroponic grown, no treatment, cv Optic, EBro01 Hordeum vulgare subsp. vulgare cDNA clone EBro01_SQ005_G12 5', mRNA sequence [BQ762274]
A_13_P518849	TA33806_4513	TA33806_4513	AK252959	2.80801	13.38	20.7225	6.38e-08	6.47e-06	9.14135	tc|Rep: Citrate synthase - Oryza sativa subsp. indica (Rice), partial (39%) [TC155178]
A_13_P060276	CA008354	CA008354	AK372234	1.86368	7.30746	20.7008	6.43e-08	6.5e-06	9.13327	gb|HU10L04r HU Hordeum vulgare subsp. vulgare cDNA clone HU10L04 5-PRIME, mRNA sequence [CA008354]
A_13_P132100	TA33820_4513	TA33820_4513	AK356586	2.01993	13.1558	20.5845	6.71e-08	6.72e-06	9.08981	Unknown
A_13_P461613	BY868672	BY868672	BY868672	2.44353	7.32178	20.5799	6.72e-08	6.72e-06	9.08808	Unknown
A_13_P020221	AK251038	AK251038	AK251038	2.96295	12.6559	20.5745	6.73e-08	6.72e-06	9.08607	gb|Hordeum vulgare subsp. vulgare cDNA clone: FLbaf104j18, mRNA sequence [AK251038]
A_13_P129820	TA33216_4513	TA33216_4513	TA33216_4513	5.36398	7.85135	20.5562	6.78e-08	6.73e-06	9.07919	tc|Rep: Endonuclease - Hordeum vulgare (Barley), complete [TC154084]
A_13_P216114	AK249585	AK249585	AK249585	3.19805	7.39742	20.5415	6.81e-08	6.74e-06	9.07367	gb|Hordeum vulgare subsp. vulgare cDNA clone: FLbaf43m09, mRNA sequence [AK249585]
A_13_P100260	AK249391	AK249391	AK249391	1.93536	6.86124	20.5264	6.85e-08	6.75e-06	9.06801	gb|Hordeum vulgare subsp. vulgare cDNA clone: FLbaf28l04, mRNA sequence [AK249391]
A_13_P177459	TA48920_4513	TA48920_4513	AK376180	5.03903	11.2266	20.5179	6.87e-08	6.75e-06	9.06479	tc|Rep: Lysine decarboxylase-like - Oryza sativa subsp. japonica (Rice), partial (52%) [TC164138]
A_13_P342277	BG367600	BG367600	BG367600	1.76157	12.9199	20.5002	6.92e-08	6.76e-06	9.05812	Unknown
A_13_P586559	TA54027_4513	TA54027_4513	AK371973	3.52574	10.7786	20.4877	6.95e-08	6.77e-06	9.05341	Unknown
A_13_P096185	AK248619	AK248619	AK248619	6.2651	10.4508	20.4677	7e-08	6.77e-06	9.04588	gb|Hordeum vulgare subsp. vulgare cDNA clone: FLbaf140g03, mRNA sequence [AK248619]
A_13_P195559	TA54583_4513	TA54583_4513	AK365444	4.97434	9.33638	20.4628	7.01e-08	6.77e-06	9.04405	Unknown
A_13_P534449	AK252255	AK252255	AK252255	5.91527	10.3491	20.4473	7.05e-08	6.78e-06	9.03819	gb|Hordeum vulgare subsp. vulgare cDNA clone: FLbaf147l05, mRNA sequence [AK252255]
A_13_P214124	AJ462410	AJ462410	AJ462410	2.32747	7.81216	20.4082	7.15e-08	6.78e-06	9.02341	Unknown
A_13_P194889	TA54407_4513	TA54407_4513	AK369131	3.17822	9.59483	20.4036	7.16e-08	6.78e-06	9.02165	tc|Rep: Chromosome chr13 scaffold_48, whole genome shotgun sequence - Vitis vinifera (Grape), partial (23%) [TC155898]
A_13_P495470	CD663830	CD663830	CD663830	1.77975	9.67042	20.4004	7.17e-08	6.78e-06	9.02045	Unknown
A_13_P396820	BI960600	BI960600	AK363959	2.46624	13.004	20.3976	7.18e-08	6.78e-06	9.01939	gb|HVSMEn0025E21f Hordeum vulgare rachis EST library HVcDNA0015 (normal) Hordeum vulgare subsp. vulgare cDNA clone HVSMEn0025E21f, mRNA sequence [BI960600]
A_13_P412700	BM097261	BM097261	BM097261	2.44744	7.93915	20.3949	7.18e-08	6.78e-06	9.01838	Unknown
A_13_P404020	TA40456_4513	TA40456_4513	TA40456_4513	3.44684	12.8823	20.3846	7.21e-08	6.78e-06	9.01445	tc|Rep: Predicted protein - Chlamydomonas reinhardtii, partial (9%) [TC175965]
A_13_P447633	TA37566_4513	TA37566_4513	AK360494	2.13357	11.4137	20.374	7.24e-08	6.78e-06	9.01043	tc|Rep: Chromosome chr6 scaffold_3, whole genome shotgun sequence - Vitis vinifera (Grape), partial (41%) [TC154870]
A_13_P091615	BQ765696	BQ765696	AK366997	2.07514	12.9591	20.3576	7.28e-08	6.78e-06	9.00423	gb|EBro03_SQ007_L21_R root, 3 week, waterlogged, cv Optic, EBro03 Hordeum vulgare subsp. vulgare cDNA clone EBro03_SQ007_L21 5', mRNA sequence [BQ765696]
A_13_P464293	AK250343	AK250343	AK250343	1.96184	12.2498	20.3535	7.29e-08	6.78e-06	9.00269	gb|Hordeum vulgare subsp. vulgare cDNA clone: FLbaf76c02, mRNA sequence [AK250343]
A_13_P315782	BF624763	BF624763	BF624763	1.71888	10.7736	20.3461	7.31e-08	6.78e-06	8.99988	Unknown
A_13_P505329	AK248270	AK248270	AK248270	-1.753	10.8421	-20.324	7.37e-08	6.79e-06	8.99146	gb|Hordeum vulgare subsp. vulgare cDNA clone: FLbaf14i16, mRNA sequence [AK248270]
A_13_P122755	TA31497_4513	TA31497_4513	AK376851	1.78894	13.0448	20.3107	7.41e-08	6.79e-06	8.98641	Unknown
A_13_P484075	CB870523	CB870523	CB870523	3.23023	9.25879	20.3	7.44e-08	6.79e-06	8.98233	Unknown
A_13_P472098	CA019624	CA019624	AK363190	3.28366	7.16546	20.2894	7.47e-08	6.79e-06	8.97831	Unknown
A_13_P184964	TA51590_4513	TA51590_4513	TA51590_4513	2.32824	8.3241	20.2789	7.5e-08	6.79e-06	8.97431	tc|Rep: Os01g0567400 protein - Oryza sativa subsp. japonica (Rice), partial (52%) [TC154858]
A_13_P176780	LOL1	AK249258	AK249258	-2.3067	9.21701	-20.2746	7.51e-08	6.79e-06	8.97265	gb|Hordeum vulgare subsp. vulgare cDNA clone: FLbaf27e22, mRNA sequence [AK249258]
A_13_P075666	BI960600	BI960600	BI960600	2.52992	12.5795	20.2639	7.54e-08	6.79e-06	8.96858	gb|HVSMEn0025E21f Hordeum vulgare rachis EST library HVcDNA0015 (normal) Hordeum vulgare subsp. vulgare cDNA clone HVSMEn0025E21f, mRNA sequence [BI960600]
A_13_P449618	AK250609	AK250609	AK250609	3.37555	9.9401	20.2611	7.54e-08	6.79e-06	8.96749	gb|Hordeum vulgare subsp. vulgare cDNA clone: FLbaf84h24, mRNA sequence [AK250609]
A_13_P117005	TA29761_4513	TA29761_4513	TA29761_4513	2.65544	8.56935	20.2466	7.58e-08	6.8e-06	8.96199	tc|Rep: Paf93 protein - Hordeum vulgare (Barley), partial (38%) [TC163582]
A_13_P206539	TA57356_4513	TA57356_4513	AK359289	2.04741	7.24397	20.2193	7.66e-08	6.84e-06	8.95152	Unknown
A_13_P157945	TA42028_4513	TA42028_4513	AK362027	2.27265	11.4895	20.1911	7.74e-08	6.89e-06	8.94074	tc|Rep: Chromosome chr2 scaffold_105, whole genome shotgun sequence - Vitis vinifera (Grape), partial (22%) [TC178021]
A_13_P248363	AJ000693	AJ000693	AK370886	2.4608	12.3208	20.1816	7.77e-08	6.89e-06	8.9371	gb|Hordeum vulgare mRNA for 4-hydroxyphenylpyruvate dioxygenase [AJ000693]
A_13_P119890	TA30793_4513	TA30793_4513	TA30793_4513	-2.39937	11.9837	-20.1195	7.95e-08	7.02e-06	8.91327	Unknown
A_13_P176810	TA48694_4513	TA48694_4513	TA48694_4513	2.19912	8.35643	20.0259	8.23e-08	7.22e-06	8.87717	Unknown
A_13_P434261	BQ760043	BQ760043	BQ760043	1.65894	6.77721	20.0178	8.25e-08	7.22e-06	8.87405	Unknown
A_13_P340562	TA31192_4513	TA31192_4513	TA31192_4513	4.48734	8.7329	20.0161	8.26e-08	7.22e-06	8.87341	tc|Rep: ZCN11 - Zea mays (Maize), partial (95%) [TC181705]
A_13_P115155	TA28943_4513	TA28943_4513	TA28943_4513	2.48814	9.95263	20.0012	8.3e-08	7.22e-06	8.86764	tc|Rep: Chromosome chr1 scaffold_5, whole genome shotgun sequence - Vitis vinifera (Grape), partial (16%) [TC175078]
A_13_P136570	TA35069_4513	TA35069_4513	AK368605	2.02589	10.8521	19.9849	8.35e-08	7.22e-06	8.86131	tc|Rep: Multidrug-resistance associated protein 3 - Zea mays (Maize), partial (17%) [TC160719]
A_13_P524704	DN156768	DN156768	DN156768	2.2859	7.95765	19.9845	8.35e-08	7.22e-06	8.86116	Unknown
A_13_P542302	DN186792	DN186792	DN186792	1.9584	9.52108	19.9769	8.38e-08	7.22e-06	8.85821	Unknown
A_13_P130825	TA33474_4513	TA33474_4513	AK372882	2.12608	9.07061	19.9075	8.6e-08	7.38e-06	8.83127	tc|Rep: 36I5.7 - Oryza sativa subsp. japonica (Rice), partial (85%) [TC158574]
A_13_P083066	AK248270	AK248270	AK248270	-1.695	9.41269	-19.8442	8.8e-08	7.53e-06	8.80661	gb|Hordeum vulgare subsp. vulgare cDNA clone: FLbaf14i16, mRNA sequence [AK248270]
A_13_P523274	AK250358	AK250358	AK250358	1.81383	10.125	19.7929	8.97e-08	7.65e-06	8.78655	gb|Hordeum vulgare subsp. vulgare cDNA clone: FLbaf78p13, mRNA sequence [AK250358]
A_13_P192339	TA53757_4513	TA53757_4513	AK364530	3.69666	9.67683	19.7808	9.01e-08	7.66e-06	8.78177	tc|Rep: Beta-fructofuranosidase 1 precursor - Zea mays (Maize), partial (18%) [TC178178]
A_13_P013231	BQ766513	BQ766513	BQ766513	4.21956	8.03475	19.7533	9.11e-08	7.71e-06	8.771	gb|EBro08_SQ006_E12_R root, 3 week, drought-stressed, cv Optic, EBro08 Hordeum vulgare subsp. vulgare cDNA clone EBro08_SQ006_E12 5', mRNA sequence [BQ766513]
A_13_P152855	TA40352_4513	TA40352_4513	TA40352_4513	2.32556	7.84023	19.727	9.2e-08	7.76e-06	8.76068	Unknown
A_13_P276514	TA40115_4513	TA40115_4513	TA40115_4513	1.84188	11.3145	19.7101	9.26e-08	7.77e-06	8.75403	tc|Rep: Modifier of rudimentary protein, expressed - Oryza sativa subsp. japonica (Rice), partial (95%) [TC168650]
A_13_P094055	CX628236	CX628236	AK357505	2.73302	7.62495	19.7072	9.27e-08	7.77e-06	8.75288	gb|GBN007K20u GBN Hordeum vulgare cDNA clone GBN007K20 3-PRIME, mRNA sequence [CX628236]
A_13_P000986	AK252376	AK252376	AK252376	2.11882	13.2227	19.6863	9.34e-08	7.78e-06	8.74467	gb|Hordeum vulgare subsp. vulgare cDNA clone: FLbaf151i20, mRNA sequence [AK252376]
A_13_P438656	BQ767829	BQ767829	BQ767829	1.913	9.43365	19.6736	9.38e-08	7.78e-06	8.73968	Unknown
A_13_P490340	CD054635	CD054635	CD054635	-2.02491	10.4564	-19.6699	9.4e-08	7.78e-06	8.7382	Unknown
A_13_P199464	AK252535	AK252535	AK252535	3.11208	8.34657	19.6661	9.41e-08	7.78e-06	8.7367	gb|Hordeum vulgare subsp. vulgare cDNA clone: FLbaf153g17, mRNA sequence [AK252535]
A_13_P124160	TA31825_4513	TA31825_4513	AK362724	2.48604	10.2195	19.6453	9.48e-08	7.8e-06	8.7285	tc|Rep: Cathepsin B - Triticum aestivum (Wheat), partial (98%) [TC164250]
A_13_P556714	TA56281_4513	TA56281_4513	TA56281_4513	3.11067	7.69624	19.629	9.54e-08	7.8e-06	8.72206	Unknown
A_13_P147605	TA38559_4513	TA38559_4513	TA38559_4513	2.20362	10.8685	19.629	9.54e-08	7.8e-06	8.72205	tc|Rep: Amidase, hydantoinase/carbamoylase family protein, expressed - Oryza sativa subsp. japonica (Rice), partial (32%) [TC168034]
A_13_P213419	EX595965	EX595965	AK250031	1.9192	9.73341	19.6248	9.56e-08	7.8e-06	8.7204	gb|HDP23N11w HDP Hordeum vulgare subsp. vulgare cDNA clone HDP23N11, mRNA sequence [EX595965]
A_13_P419985	BM444874	BM444874	BM444874	3.70974	6.94034	19.6099	9.61e-08	7.82e-06	8.7145	tc|Rep: EFA27 for EF hand, abscisic acid, 27kD - Oryza sativa (Rice), partial (35%) [TC191573]
A_13_P098485	AK250946	AK250946	AK250946	1.91804	6.40769	19.6016	9.64e-08	7.82e-06	8.71121	gb|Hordeum vulgare subsp. vulgare cDNA clone: FLbaf98f15, mRNA sequence [AK250946]
A_13_P473468	CA023886	CA023886	CA023886	2.5467	7.38286	19.5923	9.68e-08	7.82e-06	8.70754	Unknown
A_13_P041171	BF623043	BF623043	BF623043	2.32153	6.91321	19.531	9.9e-08	7.98e-06	8.68323	gb|HVSMEa0012M12f Hordeum vulgare seedling shoot EST library HVcDNA0001 (Cold stress) Hordeum vulgare subsp. vulgare cDNA clone HVSMEa0012M12f, mRNA sequence [BF623043]
A_13_P546934	TC155519	TC155519	AK374399	2.07725	9.69538	19.5049	1e-07	8.03e-06	8.67285	tc|Rep: Protein 21.1 - Giardia lamblia ATCC 50803, partial (5%) [TC155519]
A_13_P563984	TA40519_4513	TA40519_4513	AK363280	2.55387	12.5785	19.4891	1.01e-07	8.04e-06	8.66656	tc|Rep: Chromosome chr18 scaffold_1, whole genome shotgun sequence - Vitis vinifera (Grape), partial (39%) [TC175275]
A_13_P041036	BM817165	BM817165	BM817165	1.85864	9.15495	19.4834	1.01e-07	8.04e-06	8.66428	gb|HC02H12_T3.ab1 HC Hordeum vulgare subsp. vulgare cDNA clone HC02H12_T3.ab1 similar to (AC011807) Unknown protein [Arabidopsis thaliana], mRNA sequence [BM817165]
A_13_P166155	TA44890_4513	TA44890_4513	TA44890_4513	2.19273	7.68414	19.4749	1.01e-07	8.04e-06	8.66088	tc|Rep: Os10g0554100 protein - Oryza sativa subsp. japonica (Rice), partial (20%) [TC176867]
A_13_P157905	TA42018_4513	TA42018_4513	TA42018_4513	2.52027	11.2741	19.3906	1.04e-07	8.28e-06	8.62718	tc|Rep: Protein kinase-like - Oryza sativa subsp. japonica (Rice), partial (35%) [TC176494]
A_13_P168530	TA45724_4513	TA45724_4513	AK363340	1.85713	7.98329	19.351	1.06e-07	8.36e-06	8.61131	tc|Rep: WRKY DNA binding domain containing protein, expressed - Oryza sativa subsp. japonica (Rice), partial (95%) [TC176902]
A_13_P561954	AK252967	AK252967	AK252967	1.98651	11.756	19.3487	1.06e-07	8.36e-06	8.61038	gb|Hordeum vulgare subsp. vulgare cDNA clone: FLbaf179k14, mRNA sequence [AK252967]
A_13_P572309	TC183055	TC183055	TC183055	1.97703	11.731	19.3374	1.07e-07	8.36e-06	8.60584	tc|Rep: ABC-type transport system involved in cytochrome c biogenesis permease component - Synechococcus sp. (strain RCC307), partial (5%) [TC183055]
A_13_P130985	TA33518_4513	TA33518_4513	TA33518_4513	1.7219	12.217	19.3305	1.07e-07	8.36e-06	8.60309	tc|Rep: Os06g0112400 protein - Oryza sativa subsp. japonica (Rice), partial (78%) [TC154751]
A_13_P162610	TA43653_4513	TA43653_4513	TA43653_4513	1.87408	11.0535	19.282	1.09e-07	8.49e-06	8.58355	Unknown
A_13_P095380	AK252028	AK252028	AK252028	3.08703	10.3355	19.2269	1.11e-07	8.65e-06	8.56133	gb|Hordeum vulgare subsp. vulgare cDNA clone: FLbaf143g06, mRNA sequence [AK252028]
A_13_P134125	TA34367_4513	TA34367_4513	AK250925	3.73209	11.0187	19.2116	1.12e-07	8.67e-06	8.55514	tc|Rep: Chromosome chr4 scaffold_32, whole genome shotgun sequence - Vitis vinifera (Grape), partial (30%) [TC178245]
A_13_P144685	AK250358	AK250358	AK250358	1.78798	10.5105	19.1382	1.15e-07	8.88e-06	8.52534	gb|Hordeum vulgare subsp. vulgare cDNA clone: FLbaf78p13, mRNA sequence [AK250358]
A_13_P518324	AK252255	AK252255	AK252255	5.73444	10.094	19.1346	1.15e-07	8.88e-06	8.52391	gb|Hordeum vulgare subsp. vulgare cDNA clone: FLbaf147l05, mRNA sequence [AK252255]
A_13_P143525	TA37243_4513	TA37243_4513	AK364918	2.69364	11.2097	19.1252	1.16e-07	8.88e-06	8.52008	tc|Rep: Beta-amylase - Oryza sativa subsp. japonica (Rice), partial (27%) [TC170486]
A_13_P571989	TA38736_4513	TA38736_4513	TA38736_4513	2.27437	8.95579	19.0651	1.18e-07	9.06e-06	8.49558	Unknown
A_13_P123430	TA31649_4513	TA31649_4513	TA31649_4513	5.3101	9.49525	19.0383	1.2e-07	9.13e-06	8.48465	tc|Rep: Predicted protein - Monosiga brevicollis MX1, partial (3%) [TC169543]
A_13_P162615	TA43655_4513	TA43655_4513	AK374003	1.94851	11.9758	19.021	1.2e-07	9.15e-06	8.47757	tc|Rep: HGA4 - Hordeum vulgare (Barley), complete [TC166046]
A_13_P409286	BJ484866	BJ484866	AK364146	2.56992	10.2321	19.0175	1.21e-07	9.15e-06	8.47614	Unknown
A_13_P393465	BI959245	BI959245	BI959245	-1.77453	11.9224	-18.986	1.22e-07	9.22e-06	8.46321	Unknown
A_13_P144535	TA37566_4513	TA37566_4513	AK360494	1.72805	10.3356	18.975	1.23e-07	9.22e-06	8.4587	tc|Rep: Chromosome chr6 scaffold_3, whole genome shotgun sequence - Vitis vinifera (Grape), partial (41%) [TC154870]
A_13_P484335	LOC548296	AB063179	AK365132	1.8117	11.9813	18.9705	1.23e-07	9.22e-06	8.45687	gb|Hordeum vulgare BBD1 mRNA for betaine aldehyde dehydrogenase, complete cds [AB063179]
A_13_P447038	BU989977	BU989977	BU989977	2.63568	7.02185	18.967	1.23e-07	9.22e-06	8.45545	Unknown
A_13_P043891	CK124271	CK124271	CK124271	1.65857	8.43892	18.9184	1.25e-07	9.36e-06	8.43547	gb|BES1824108c16 BES1824 Hordeum vulgare subsp. vulgare cDNA clone MPMGp2010C168 5-PRIME, mRNA sequence [CK124271]
A_13_P082076	AK249241	AK249241	AK249241	2.15215	7.2129	18.9048	1.26e-07	9.39e-06	8.42985	gb|Hordeum vulgare subsp. vulgare cDNA clone: FLbaf29n11, mRNA sequence [AK249241]
A_13_P480765	TA31829_4513	TA31829_4513	AK362724	1.75167	11.2776	18.8879	1.27e-07	9.41e-06	8.42289	Unknown
A_13_P577004	TA33280_4513	TA33280_4513	AK251702	3.1358	12.4057	18.8833	1.27e-07	9.41e-06	8.42102	tc|Rep: Isovaleryl-CoA Dehydrogenase (Auxin binding protein (Abp44)) precursor - Pisum sativum (Garden pea), partial (93%) [TC187029]
A_13_P125730	TA32184_4513	TA32184_4513	TA32184_4513	1.64016	6.5098	18.8037	1.31e-07	9.68e-06	8.38811	Unknown
A_13_P579239	TC188949	TC188949	TC188949	3.21607	7.22362	18.7641	1.33e-07	9.8e-06	8.37167	tc|Rep: Nucleolar basal body binding protein BN46/51 small subunit - Naegleria gruberi, partial (6%) [TC188949]
A_13_P581854	BF065275	BF065275	AK363280	2.44428	12.9209	18.753	1.34e-07	9.82e-06	8.36707	gb|HV_CEb0024O15f Hordeum vulgare seedling green leaf EST library HVcDNA0005 (Blumeria challenged) Hordeum vulgare subsp. vulgare cDNA clone HV_CEb0024O15f, mRNA sequence [BF065275]
A_13_P486240	CB878831	CB878831	AK353923	2.12764	6.9814	18.7205	1.36e-07	9.91e-06	8.35353	Unknown
A_13_P181154	TA50220_4513	TA50220_4513	TA50220_4513	2.8733	12.0842	18.7045	1.36e-07	9.93e-06	8.34686	tc|Rep: AAA ATPase, central region (50.1 kD)-like protein - Oryza sativa subsp. japonica (Rice), partial (11%) [TC182839]
A_13_P047596	EX593284	EX593284	EX593284	1.73782	8.68531	18.7022	1.37e-07	9.93e-06	8.34593	gb|HDP41F12w HDP Hordeum vulgare subsp. vulgare cDNA clone HDP41F12, mRNA sequence [EX593284]
A_13_P174405	TA47789_4513	TA47789_4513	AK366688	2.7128	10.15	18.6586	1.39e-07	1.01e-05	8.32772	tc|Rep: Protein kinase-like - Oryza sativa subsp. japonica (Rice), partial (19%) [TC163980]
A_13_P410402	AK249983	AK249983	AK249983	-2.33635	13.1524	-18.6108	1.42e-07	1.02e-05	8.30772	gb|Hordeum vulgare subsp. vulgare cDNA clone: FLbaf63c04, mRNA sequence [AK249983]
A_13_P113220	TA28276_4513	TA28276_4513	TA28276_4513	1.84114	13.7642	18.5954	1.42e-07	1.03e-05	8.30126	tc|Rep: Probable histone H2A.2 - Oryza sativa subsp. indica (Rice), partial (49%) [TC179481]
A_13_P000481	LOC548112	AF026538	AF026538	3.1763	10.5729	18.5887	1.43e-07	1.03e-05	8.29844	gb|Hordeum vulgare ABA-responsive protein mRNA, complete cds [AF026538]
A_13_P066441	AK252219	AK252219	AK252219	1.76017	10.7258	18.5677	1.44e-07	1.03e-05	8.28963	gb|Hordeum vulgare subsp. vulgare cDNA clone: FLbaf149n22, mRNA sequence [AK252219]
A_13_P024226	CV055100	CV055100	AK370727	1.60497	8.56253	18.5483	1.45e-07	1.04e-05	8.2815	gb|BNEL116g8 Barley EST endosperm library Hordeum vulgare subsp. vulgare cDNA clone BNEL116g8 5' similar to HAP3, mRNA sequence [CV055100]
A_13_P245931	AV921452	AV921452	AV921452	2.17581	9.05663	18.5316	1.46e-07	1.04e-05	8.27448	tc|Rep: Chromosome chr2 scaffold_105, whole genome shotgun sequence - Vitis vinifera (Grape), partial (90%) [TC165812]
A_13_P174395	TA47784_4513	TA47784_4513	TA47784_4513	2.59756	10.7037	18.5295	1.46e-07	1.04e-05	8.27358	tc|Rep: Syringomycin biosynthesis enzyme-like - Oryza sativa subsp. japonica (Rice), partial (31%) [TC178362]
A_13_P579319	TA51892_4513	TA51892_4513	AK373976	2.56333	8.80417	18.5123	1.47e-07	1.04e-05	8.26635	tc|Rep: O-linked GlnNAc transferase - Flavobacteriales bacterium HTCC2170, partial (8%) [TC188993]
A_13_P061381	UGE3	AY943954	AY943954	1.83421	7.29731	18.4975	1.48e-07	1.05e-05	8.26007	gb|Hordeum vulgare UDP-D-glucose epimerase 3 (UGE3) mRNA, complete cds [AY943954]
A_13_P002746	AK252255	AK252255	AK252255	5.72426	10.2143	18.4561	1.51e-07	1.06e-05	8.24262	gb|Hordeum vulgare subsp. vulgare cDNA clone: FLbaf147l05, mRNA sequence [AK252255]
A_13_P272709	BE421775	BE421775	BE421775	-2.77554	11.7176	-18.4494	1.51e-07	1.06e-05	8.23976	tc|Rep: Phosphoglycerate kinase, chloroplast precursor - Triticum aestivum (Wheat), partial (64%) [TC188779]
A_13_P109010	EX580461	EX580461	EX580461	-2.51342	14.2265	-18.4424	1.51e-07	1.06e-05	8.23682	gb|HDP26H15w HDP Hordeum vulgare subsp. vulgare cDNA clone HDP26H15, mRNA sequence [EX580461]
A_13_P523294	TA33122_4513	TA33122_4513	AK367767	1.82965	12.4811	18.4423	1.51e-07	1.06e-05	8.23677	tc|Rep: Lipase-like - Oryza sativa subsp. japonica (Rice), partial (66%) [TC154041]
A_13_P463568	BY875244	BY875244	AK366054	2.15446	11.3051	18.4137	1.53e-07	1.06e-05	8.22466	tc|Rep: Os01g0268600 protein - Oryza sativa subsp. japonica (Rice), partial (88%) [TC191470]
A_13_P194994	TA54436_4513	TA54436_4513	TA54436_4513	3.83487	10.3614	18.4114	1.53e-07	1.06e-05	8.2237	Unknown
A_13_P411830	BJ552976	BJ552976	BJ552976	2.59102	11.741	18.4109	1.53e-07	1.06e-05	8.22348	Unknown
A_13_P173910	TA47626_4513	TA47626_4513	AK363091	2.65239	9.46117	18.4033	1.54e-07	1.06e-05	8.22023	tc|Rep: Phosphatidate cytidylyltransferase - Vitis vinifera (Grape), partial (36%) [TC156190]
A_13_P112710	TA28090_4513	TA28090_4513	TA28090_4513	2.61979	8.05339	18.3972	1.54e-07	1.06e-05	8.21768	tc|Rep: Ubiquitin - Ajellomyces capsulata (strain NAm1) (Histoplasma capsulatum), partial (98%) [TC174444]
A_13_P437676	BQ766581	BQ766581	BQ766581	3.27776	6.83899	18.3818	1.55e-07	1.07e-05	8.21113	Unknown
A_13_P461868	BY869503	BY869503	AK358399	2.18777	6.3385	18.3674	1.56e-07	1.07e-05	8.20501	tc|Rep: Chromosome chr17 scaffold_16, whole genome shotgun sequence - Vitis vinifera (Grape), partial (30%) [TC185914]
A_13_P430296	TA28326_4513	TA28326_4513	AK372527	1.85578	14.16	18.3656	1.56e-07	1.07e-05	8.20423	Unknown
A_13_P077736	AB058923	AB058923	AK372880	5.69412	10.07	18.3558	1.57e-07	1.07e-05	8.20008	gb|Hordeum vulgare mRNA for protein kinase HvPKABA1, complete cds, cultivar:Himalaya [AB058923]
A_13_P029016	BQ739792	BQ739792	AK362809	3.01089	12.9364	18.3496	1.57e-07	1.07e-05	8.19745	gb|HB02E10 HB Hordeum vulgare subsp. vulgare cDNA clone HB02E10 similar to hin1 protein homolog - rice gi [BQ739792]
A_13_P211254	AK248906	AK248906	AK248906	-2.16612	11.2203	-18.3343	1.58e-07	1.07e-05	8.19093	gb|Hordeum vulgare subsp. vulgare cDNA clone: FLbaf4b23, mRNA sequence [AK248906]
A_13_P429886	BQ663396	BQ663396	AK356586	1.96327	12.348	18.3193	1.59e-07	1.07e-05	8.18452	tc|Rep: NTGP4 - Nicotiana tabacum (Common tobacco), partial (54%) [TC164658]
A_13_P103390	EX572978	EX572978	EX572978	2.34358	9.95564	18.2913	1.61e-07	1.08e-05	8.17258	gb|HDP31C22w HDP Hordeum vulgare subsp. vulgare cDNA clone HDP31C22, mRNA sequence [EX572978]
A_13_P153380	TA40536_4513	TA40536_4513	AK370727	1.99854	10.2459	18.2863	1.61e-07	1.08e-05	8.17044	tc|Rep: Transcription factor subunit NF-YB2 - Zea mays (Maize), partial (85%) [TC161801]
A_13_P131880	TA33756_4513	TA33756_4513	TA33756_4513	2.42021	10.0721	18.2625	1.63e-07	1.09e-05	8.16026	Unknown
A_13_P438841	BQ768033	BQ768033	BQ768033	6.30598	10.7265	18.262	1.63e-07	1.09e-05	8.16006	Unknown
A_13_P555169	TA39943_4513	TA39943_4513	AK367878	-1.66581	9.5661	-18.2558	1.63e-07	1.09e-05	8.1574	tc|Rep: Stromal cell-derived factor 2-like protein - Oryza sativa subsp. japonica (Rice), partial (44%) [TC166112]
A_13_P139940	TA36132_4513	TA36132_4513	AK356438	2.32977	9.61065	18.2476	1.64e-07	1.09e-05	8.15391	tc|Rep: Ubiquitin-conjugating enzyme E2-23 kDa - Triticum aestivum (Wheat), complete [TC172717]
A_13_P146805	AK251269	AK251269	AK251269	3.74871	12.0588	18.2301	1.65e-07	1.09e-05	8.14641	gb|Hordeum vulgare subsp. vulgare cDNA clone: FLbaf112d05, mRNA sequence [AK251269]
A_13_P527644	DN157943	DN157943	AK374374	3.13205	10.6432	18.2175	1.66e-07	1.1e-05	8.14102	Unknown
A_13_P641494	Lhca4	BE422121	BE422121	-1.8196	15.6636	-18.2104	1.66e-07	1.1e-05	8.13798	gb|HWM020cC.02r ITEC HWM Barley Leaf Library Hordeum vulgare subsp. vulgare cDNA clone HWM020cC.02, mRNA sequence [BE422121]
A_13_P056816	AK251518	AK251518	AK251518	4.04194	9.91733	18.1992	1.67e-07	1.1e-05	8.13316	gb|Hordeum vulgare subsp. vulgare cDNA clone: FLbaf118a15, mRNA sequence [AK251518]
A_13_P130335	TA33348_4513	TA33348_4513	TA33348_4513	-2.12599	7.90709	-18.191	1.68e-07	1.1e-05	8.12964	Unknown
A_13_P555059	AL502149	AL502149	AK362485	2.18903	11.1304	18.1866	1.68e-07	1.1e-05	8.12775	Unknown
A_13_P000731	LOC548303	X69087	X69087	2.5529	9.18418	18.1719	1.69e-07	1.1e-05	8.12142	gb|H.vulgare mRNA for cytoplasmic glutamine synthetase [X69087]
A_13_P147150	TA38415_4513	TA38415_4513	AK354704	1.79394	11.5844	18.1692	1.69e-07	1.1e-05	8.12025	Unknown
A_13_P564879	TA34654_4513	TA34654_4513	TA34654_4513	2.88055	15.7201	18.165	1.69e-07	1.1e-05	8.11846	tc|Rep: DnaJ-like protein - Chlamydomonas reinhardtii, partial (6%) [TC176099]
A_13_P048946	AW983145	AW983145	AK363165	3.18856	8.17854	18.1602	1.7e-07	1.1e-05	8.11639	gb|HVSMEg0008F24f Hordeum vulgare pre-anthesis spike EST library HVcDNA0008 (white to yellow anther) Hordeum vulgare subsp. vulgare cDNA clone HVSMEg0008F24f, mRNA sequence [AW983145]
A_13_P518539	LOC548296	AB063179	AB063179	1.68436	10.7236	18.1254	1.72e-07	1.1e-05	8.10141	gb|Hordeum vulgare BBD1 mRNA for betaine aldehyde dehydrogenase, complete cds [AB063179]
A_13_P180289	TA49931_4513	TA49931_4513	TA49931_4513	4.2625	9.00471	18.1247	1.72e-07	1.1e-05	8.10112	tc|Rep: Syn-CDP synthase - Oryza sativa subsp. japonica (Rice), partial (14%) [TC188875]
A_13_P169640	TA46101_4513	TA46101_4513	AK370293	2.0971	8.78353	18.1166	1.73e-07	1.1e-05	8.0976	tc|Rep: Mitochondrial carrier protein-like protein - Oryza sativa subsp. japonica (Rice), partial (94%) [TC190521]
A_13_P057936	AV934460	AV934460	AV934460	-1.99772	12.7446	-18.1146	1.73e-07	1.1e-05	8.09676	gb|AV934460 K. Sato unpublished cDNA library, cv. Haruna Nijo adult, heading stage top three leaves Hordeum vulgare subsp. vulgare cDNA clone baal9f08 5', mRNA sequence [AV934460]
A_13_P522094	DN154961	DN154961	DN154961	-1.64597	10.8842	-18.1119	1.73e-07	1.1e-05	8.09558	Unknown
A_13_P597329	LOC100136808	DQ646645	AK250844	-1.83683	10.8118	-18.1036	1.74e-07	1.1e-05	8.09198	gb|Hordeum vulgare putative FIDDLEHEAD very long chain fatty acid condensing enzyme FDH;1 mRNA, complete cds [DQ646645]
A_13_P145655	TA37930_4513	TA37930_4513	TA37930_4513	2.57646	11.9382	18.094	1.74e-07	1.1e-05	8.08785	tc|Rep: Chromosome chr7 scaffold_31, whole genome shotgun sequence - Vitis vinifera (Grape), partial (7%) [TC170510]
A_13_P533839	DN160702	DN160702	AK355958	1.87993	7.77491	18.0897	1.75e-07	1.1e-05	8.08601	Unknown
A_13_P412325	Y09604	Y09604	AK374736	1.83129	9.74602	18.0823	1.75e-07	1.1e-05	8.08277	gb|H.vulgare mRNA for serine carboxypeptidase III, CP-MIII [Y09604]
A_13_P551139	TA36687_4513	TA36687_4513	AK356025	3.45685	10.5278	18.0814	1.75e-07	1.1e-05	8.0824	tc|Rep: Os07g0461900 protein - Oryza sativa subsp. japonica (Rice), partial (71%) [TC161107]
A_13_P034351	LOC548127	AF362472	AF362472	3.7652	6.83275	18.0736	1.76e-07	1.1e-05	8.07901	gb|Hordeum vulgare cytokinin dehydrogenase mRNA, partial cds [AF362472]
A_13_P031226	AK250343	AK250343	AK250343	1.77913	11.1844	18.0726	1.76e-07	1.1e-05	8.07858	gb|Hordeum vulgare subsp. vulgare cDNA clone: FLbaf76c02, mRNA sequence [AK250343]
A_13_P407911	RcaB	AK252703	AK252703	-1.59028	14.7207	-18.0461	1.78e-07	1.11e-05	8.06714	gb|Hordeum vulgare subsp. vulgare cDNA clone: FLbaf169e16, mRNA sequence [AK252703]
A_13_P002231	AK249298	AK249298	AK248549	2.62454	11.1497	18.0459	1.78e-07	1.11e-05	8.06705	gb|Hordeum vulgare subsp. vulgare cDNA clone: FLbaf24o11, mRNA sequence [AK249298]
A_13_P236124	TA31497_4513	TA31497_4513	AK376851	1.84429	12.6548	18.0373	1.78e-07	1.11e-05	8.06331	Unknown
A_13_P017251	AK248792	AK248792	AK248792	-1.56233	8.02546	-18.0172	1.8e-07	1.12e-05	8.0546	gb|Hordeum vulgare subsp. vulgare cDNA clone: FLbaf11c01, mRNA sequence [AK248792]
A_13_P129465	TA33122_4513	TA33122_4513	TA33122_4513	1.66135	11.9424	17.9901	1.82e-07	1.12e-05	8.04284	tc|Rep: Lipase-like - Oryza sativa subsp. japonica (Rice), partial (66%) [TC154041]
A_13_P152860	TA40354_4513	TA40354_4513	AK362399	2.99732	11.8836	17.99	1.82e-07	1.12e-05	8.04278	tc|Rep: Chromosome chr3 scaffold_8, whole genome shotgun sequence - Vitis vinifera (Grape), partial (61%) [TC175796]
A_13_P586004	TA37434_4513	TA37434_4513	TA37434_4513	2.22365	8.34514	17.9706	1.83e-07	1.13e-05	8.03433	Unknown
A_13_P038851	AK252148	AK252148	AK252148	1.5157	11.7699	17.9596	1.84e-07	1.13e-05	8.02955	gb|Hordeum vulgare subsp. vulgare cDNA clone: FLbaf149a09, mRNA sequence [AK252148]
A_13_P143810	TA37340_4513	TA37340_4513	AK367841	1.77271	11.9818	17.944	1.85e-07	1.13e-05	8.02278	tc|Rep: Chromosome chr5 scaffold_2, whole genome shotgun sequence - Vitis vinifera (Grape), partial (17%) [TC182176]
A_13_P155175	TA41136_4513	TA41136_4513	TA41136_4513	2.4484	10.9974	17.9401	1.86e-07	1.13e-05	8.02106	tc|Rep: Branched-chain alpha-keto acid decarboxylase E1 beta subunit - Arabidopsis thaliana (Mouse-ear cress), partial (92%) [TC177770]
A_13_P174985	TA48008_4513	TA48008_4513	AK367373	3.78657	7.62959	17.9394	1.86e-07	1.13e-05	8.02074	tc|Rep: Os01g0863300 protein - Oryza sativa subsp. japonica (Rice), partial (49%) [TC180166]
A_13_P163065	TA43814_4513	TA43814_4513	TA43814_4513	1.91117	11.1317	17.924	1.87e-07	1.13e-05	8.01404	Unknown
A_13_P184004	TA51247_4513	TA51247_4513	AK364313	1.82711	7.55247	17.9184	1.87e-07	1.13e-05	8.01158	tc|Rep: Chromosome chr7 scaffold_42, whole genome shotgun sequence - Vitis vinifera (Grape), partial (32%) [TC167351]
A_13_P165025	TA44502_4513	TA44502_4513	AK367465	1.78101	12.1226	17.9176	1.87e-07	1.13e-05	8.01124	tc|Rep: Plakoglobin/armadillo/beta-catenin-like protein - Oryza sativa (Rice), partial (36%) [TC170942]
A_13_P109680	EX592051	EX592051	AK366730	2.08774	7.48031	17.8807	1.9e-07	1.15e-05	7.99512	gb|HDP03N19w HDP Hordeum vulgare subsp. vulgare cDNA clone HDP03N19, mRNA sequence [EX592051]
A_13_P261797	AK248705	AK248705	AK248705	-1.87803	15.3397	-17.8754	1.91e-07	1.15e-05	7.99281	gb|Hordeum vulgare subsp. vulgare cDNA clone: FLbaf7g07, mRNA sequence [AK248705]
A_13_P207519	TA57605_4513	TA57605_4513	TA57605_4513	1.51453	7.68095	17.8599	1.92e-07	1.15e-05	7.98599	Unknown
A_13_P578214	TC188050	TC188050	TC188050	4.52833	8.60484	17.8439	1.93e-07	1.16e-05	7.97901	tc|Rep: PG1 - Hordeum vulgare (Barley), partial (8%) [TC188050]
A_13_P030086	BG343399	BG343399	BG343399	1.79858	8.71475	17.8424	1.93e-07	1.16e-05	7.97835	gb|HVSMEg0005K10f Hordeum vulgare pre-anthesis spike EST library HVcDNA0008 (white to yellow anther) Hordeum vulgare subsp. vulgare cDNA clone HVSMEg0005K10f, mRNA sequence [BG343399]
A_13_P515284	CX627960	CX627960	CX627960	3.46712	8.1834	17.8298	1.94e-07	1.16e-05	7.97279	Unknown
A_13_P104750	EX577826	EX577826	AK370247	1.73687	10.4961	17.8164	1.95e-07	1.16e-05	7.96694	gb|HDP02B13w HDP Hordeum vulgare subsp. vulgare cDNA clone HDP02B13, mRNA sequence [EX577826]
A_13_P477218	CA592556	CA592556	CA592556	1.74775	8.04249	17.8139	1.96e-07	1.16e-05	7.96584	Unknown
A_13_P357217	CA023232	CA023232	AK357653	2.25213	13.3143	17.8122	1.96e-07	1.16e-05	7.96507	gb|HZ45J23r HZ Hordeum vulgare subsp. vulgare cDNA clone HZ45J23 5-PRIME, mRNA sequence [CA023232]
A_13_P196419	TA54803_4513	TA54803_4513	AK366237	2.31988	7.85262	17.7973	1.97e-07	1.16e-05	7.95855	tc|Rep: Adenosine monophosphate binding protein 1 AMPBP1 - Arabidopsis thaliana (Mouse-ear cress), partial (35%) [TC156749]
A_13_P141795	TA36726_4513	TA36726_4513	AK371423	6.02111	10.9464	17.7853	1.98e-07	1.17e-05	7.95326	tc|Rep: Integral membrane protein-like - Oryza sativa subsp. japonica (Rice), partial (86%) [TC174549]
A_13_P018166	BM816774	BM816774	BM816774	1.58773	8.74446	17.7585	2e-07	1.18e-05	7.94147	gb|HC114C05_SK.ab1 HC Hordeum vulgare subsp. vulgare cDNA clone HC114C05_SK.ab1 similar to Hydroxymethylglutaryl-CoA reductase (NADPH),4-alpha-glucanotransferase,Hydroxymethylglutaryl-CoA reductase,, mRNA sequence [BM816774]
A_13_P222679	TA42636_4513	TA42636_4513	AK353650	2.10891	11.7652	17.7434	2.01e-07	1.18e-05	7.93479	tc|Rep: AML1 - Aegilops speltoides (Goatgrass), partial (6%) [TC169458]
A_13_P217729	CA592014	CA592014	AK363481	1.79074	8.16523	17.7299	2.03e-07	1.19e-05	7.92884	gb|bsh1.pk0002.g6 bsh1 Hordeum vulgare cDNA clone bsh1.pk0002.g6 5' end, mRNA sequence [CA592014]
A_13_P171630	TA46834_4513	TA46834_4513	TA46834_4513	1.46174	8.62846	17.7185	2.04e-07	1.19e-05	7.9238	tc|Rep: Os08g0323700 protein - Oryza sativa subsp. japonica (Rice), partial (90%) [TC180036]
A_13_P023731	BG343000	BG343000	AK370025	1.9247	6.63983	17.6862	2.06e-07	1.2e-05	7.90952	gb|HVSMEg0001K11f Hordeum vulgare pre-anthesis spike EST library HVcDNA0008 (white to yellow anther) Hordeum vulgare subsp. vulgare cDNA clone HVSMEg0001K11f, mRNA sequence [BG343000]
A_13_P304412	BF267239	BF267239	BF267239	2.74889	16.0802	17.6655	2.08e-07	1.2e-05	7.90032	tc|Rep: Metallothionein-like protein 1 - Triticum aestivum (Wheat), partial (97%) [TC175769]
A_13_P473278	CA023363	CA023363	AK372867	1.52324	6.34059	17.6599	2.09e-07	1.2e-05	7.89784	Unknown
A_13_P142745	TA37011_4513	TA37011_4513	AK365049	2.79521	10.6971	17.6525	2.09e-07	1.2e-05	7.89458	tc|Rep: Copine-like protein - Oryza sativa subsp. japonica (Rice), partial (86%) [TC167783]
A_13_P541682	TA32511_4513	TA32511_4513	TA32511_4513	2.23335	12.504	17.6498	2.09e-07	1.2e-05	7.89336	tc|Rep: Xylose isomerase - Hordeum vulgare (Barley), partial (40%) [TC155924]
A_13_P323632	BF629386	BF629386	AK367302	-1.77772	13.5691	-17.6469	2.1e-07	1.2e-05	7.89208	gb|HVSMEb0012B16f Hordeum vulgare seedling shoot EST library HVcDNA0002 (Dehydration stress) Hordeum vulgare subsp. vulgare cDNA clone HVSMEb0012B16f, mRNA sequence [BF629386]
A_13_P521939	TA40519_4513	TA40519_4513	AK363280	2.41727	12.2568	17.6457	2.1e-07	1.2e-05	7.89156	tc|Rep: Chromosome chr18 scaffold_1, whole genome shotgun sequence - Vitis vinifera (Grape), partial (39%) [TC175275]
A_13_P083211	BF624105	BF624105	AK376905	-1.84531	9.37693	-17.645	2.1e-07	1.2e-05	7.89124	gb|HVSMEa0009I14f Hordeum vulgare seedling shoot EST library HVcDNA0001 (Cold stress) Hordeum vulgare subsp. vulgare cDNA clone HVSMEa0009I14f, mRNA sequence [BF624105]
A_13_P226914	TA33280_4513	TA33280_4513	AK251702	3.1687	12.1166	17.6374	2.11e-07	1.2e-05	7.88788	tc|Rep: Isovaleryl-CoA Dehydrogenase (Auxin binding protein (Abp44)) precursor - Pisum sativum (Garden pea), partial (93%) [TC187029]
A_13_P176320	TA48506_4513	TA48506_4513	TA48506_4513	1.92902	9.36431	17.623	2.12e-07	1.21e-05	7.88146	tc|Rep: Os01g0179400 protein - Oryza sativa subsp. japonica (Rice), partial (10%) [TC161291]
A_13_P173905	TA47625_4513	TA47625_4513	TA47625_4513	4.17147	9.25042	17.6157	2.12e-07	1.21e-05	7.87824	Unknown
A_13_P130220	BF253845	BF253845	AK370501	2.00663	13.1129	17.6136	2.13e-07	1.21e-05	7.87731	gb|HVSMEf0002E13f Hordeum vulgare seedling root EST library HVcDNA0007 (Etiolated and unstressed) Hordeum vulgare subsp. vulgare cDNA clone HVSMEf0002E13f, mRNA sequence [BF253845]
A_13_P444203	TA32469_4513	TA32469_4513	AK249365	2.47261	9.59314	17.6088	2.13e-07	1.21e-05	7.87515	Unknown
A_13_P578284	TA37586_4513	TA37586_4513	AK354462	2.03025	11.1612	17.6054	2.13e-07	1.21e-05	7.87363	tc|Rep: Glutamine amidotransferase class-I family protein, expressed - Oryza sativa subsp. japonica (Rice), partial (89%) [TC188109]
A_13_P036811	AK250619	AK250619	AK250619	2.42714	10.3777	17.5958	2.14e-07	1.21e-05	7.86937	gb|Hordeum vulgare subsp. vulgare cDNA clone: FLbaf87e12, mRNA sequence [AK250619]
A_13_P607492	LOC100127237	AK249593	AK251089	-1.81968	12.9259	-17.5832	2.15e-07	1.21e-05	7.86375	gb|Hordeum vulgare subsp. vulgare cDNA clone: FLbaf44a22, mRNA sequence [AK249593]
A_13_P015806	AK252649	AK252649	AK252649	2.47017	10.7182	17.5473	2.19e-07	1.22e-05	7.84776	gb|Hordeum vulgare subsp. vulgare cDNA clone: FLbaf163l14, mRNA sequence [AK252649]
A_13_P150075	TA39362_4513	TA39362_4513	TA39362_4513	1.59949	8.22159	17.5442	2.19e-07	1.22e-05	7.84635	tc|Rep: Chromosome chr5 scaffold_72, whole genome shotgun sequence - Vitis vinifera (Grape), partial (50%) [TC176914]
A_13_P221829	TA43447_4513	TA43447_4513	AK368217	2.11201	6.81481	17.5435	2.19e-07	1.22e-05	7.84604	Unknown
A_13_P517534	TA32500_4513	TA32500_4513	TA32500_4513	2.67605	12.3813	17.5243	2.21e-07	1.23e-05	7.83746	tc|Rep: PE-PGRS family protein - Anaeromyxobacter dehalogenans (strain 2CP-C), partial (6%) [TC154157]
A_13_P168555	TA45730_4513	TA45730_4513	AK362678	-2.00078	11.6254	-17.5212	2.21e-07	1.23e-05	7.83611	tc|Rep: Chromosome chr11 scaffold_14, whole genome shotgun sequence - Vitis vinifera (Grape), partial (51%) [TC159856]
A_13_P170720	TA46490_4513	TA46490_4513	AK370782	4.09955	7.32563	17.5181	2.21e-07	1.23e-05	7.83468	tc|Rep: Germin-like protein 4 - Triticum monococcum (Einkorn wheat) (Small spelt), partial (96%) [TC183158]
A_13_P082716	AK251877	AK251877	AK251877	2.11135	14.3594	17.5153	2.22e-07	1.23e-05	7.83347	gb|Hordeum vulgare subsp. vulgare cDNA clone: FLbaf133j18, mRNA sequence [AK251877]
A_13_P091650	BQ462284	BQ462284	BQ462284	3.65624	6.83308	17.498	2.23e-07	1.23e-05	7.82572	gb|HD01M20T HD Hordeum vulgare cDNA clone HD01M20 5-PRIME, mRNA sequence [BQ462284]
A_13_P008556	AK251077	AK251077	AK251077	1.90152	13.7066	17.4886	2.24e-07	1.23e-05	7.82149	gb|Hordeum vulgare subsp. vulgare cDNA clone: FLbaf102a05, mRNA sequence [AK251077]
A_13_P454318	BY846447	BY846447	BY846447	2.95855	7.45113	17.4883	2.24e-07	1.23e-05	7.82138	Unknown
A_13_P207129	TA57503_4513	TA57503_4513	AK365638	2.70816	12.5047	17.4856	2.24e-07	1.23e-05	7.82017	tc|Rep: Os06g0641500 protein - Oryza sativa subsp. japonica (Rice), partial (25%) [TC175452]
A_13_P136125	TA34932_4513	TA34932_4513	TA34932_4513	4.47604	8.27439	17.4816	2.25e-07	1.23e-05	7.81838	Unknown
A_13_P580389	TA42556_4513	TA42556_4513	AK367923	2.65455	12.214	17.46	2.27e-07	1.24e-05	7.80866	Unknown
A_13_P192154	TA53715_4513	TA53715_4513	TA53715_4513	1.69701	6.68901	17.4484	2.28e-07	1.24e-05	7.80347	Unknown
A_13_P160750	TA43029_4513	TA43029_4513	AK372459	2.83132	6.69038	17.4378	2.29e-07	1.24e-05	7.79871	Unknown
A_13_P136565	TA35068_4513	TA35068_4513	AK363515	2.66344	9.13745	17.4351	2.29e-07	1.24e-05	7.79747	Unknown
A_13_P542217	DN186744	DN186744	DN186744	2.98532	7.43752	17.4032	2.32e-07	1.26e-05	7.78312	Unknown
A_13_P156460	TA41550_4513	TA41550_4513	TA41550_4513	-1.76458	8.2291	-17.401	2.33e-07	1.26e-05	7.78213	tc|Rep: Expressed protein - Oryza sativa subsp. japonica (Rice), partial (86%) [TC180461]
A_13_P378032	BI954007	BI954007	BI954007	-2.19733	12.4839	-17.3959	2.33e-07	1.26e-05	7.77984	Unknown
A_13_P312617	BF622627	BF622627	BF622627	-2.06935	10.8353	-17.3689	2.36e-07	1.27e-05	7.76765	Unknown
A_13_P134895	BE421955	BE421955	BE421955	2.93438	7.13928	17.3656	2.36e-07	1.27e-05	7.76619	gb|HWM017cB.09r ITEC HWM Barley Leaf Library Hordeum vulgare subsp. vulgare cDNA clone HWM017cB.09, mRNA sequence [BE421955]
A_13_P127985	TA32731_4513	TA32731_4513	AK354956	1.65385	12.271	17.346	2.38e-07	1.28e-05	7.75732	Unknown
A_13_P192034	TA53686_4513	TA53686_4513	TA53686_4513	1.78058	7.04327	17.3273	2.4e-07	1.28e-05	7.74888	tc|Rep: ORF270/2 - Beta vulgaris subsp. vulgaris, complete [TC171691]
A_13_P285719	BF254521	BF254521	BF254521	3.52639	8.92049	17.3232	2.4e-07	1.28e-05	7.747	Unknown
A_13_P153670	TA40624_4513	TA40624_4513	TA40624_4513	1.59571	9.34085	17.3192	2.41e-07	1.28e-05	7.74519	tc|Rep: Os05g0107600 protein - Oryza sativa subsp. japonica (Rice), partial (19%) [TC181111]
A_13_P278734	BM816476	BM816476	AK353593	2.24695	13.4402	17.3092	2.42e-07	1.28e-05	7.74068	gb|HB107E04_SK.ab1 HB Hordeum vulgare subsp. vulgare cDNA clone HB107E04_SK.ab1 similar to Leucyl aminopeptidase,Cathepsin B, mRNA sequence [BM816476]
A_13_P150935	TA39656_4513	TA39656_4513	AK366032	-2.12712	12.003	-17.2777	2.45e-07	1.3e-05	7.72639	tc|Rep: Predicted protein - Physcomitrella patens subsp. patens, partial (11%) [TC154923]
A_13_P505324	CV057578	CV057578	CV057578	2.09296	11.8367	17.277	2.45e-07	1.3e-05	7.72609	Unknown
A_13_P089681	BI955177	BI955177	AK362454	-2.29585	11.447	-17.2673	2.46e-07	1.3e-05	7.72168	gb|HVSMEm0021L22f Hordeum vulgare green seedling EST library HVcDNA0014 (Blumeria infected) Hordeum vulgare subsp. vulgare cDNA clone HVSMEm0021L22f, mRNA sequence [BI955177]
A_13_P119845	TA30780_4513	TA30780_4513	AK360389	-2.05587	11.427	-17.2662	2.46e-07	1.3e-05	7.72118	tc|Rep: Vacuolar proton-inorganic pyrophosphatase - Hordeum vulgare (Barley), partial (12%) [TC166290]
A_13_P123425	TA31648_4513	TA31648_4513	TA31648_4513	4.62013	8.50553	17.2632	2.47e-07	1.3e-05	7.71982	Unknown
A_13_P116480	AK250452	AK250452	AK370932	2.43949	7.89894	17.25	2.48e-07	1.3e-05	7.71379	gb|Hordeum vulgare subsp. vulgare cDNA clone: FLbaf82n12, mRNA sequence [AK250452]
A_13_P548149	TA40046_4513	TA40046_4513	AK353949	-1.65729	11.2006	-17.2318	2.5e-07	1.31e-05	7.70552	tc|Rep: Os06g0146300 protein - Oryza sativa subsp. japonica (Rice), complete [TC157154]
A_13_P052346	CX630099	CX630099	CX630099	1.61315	6.54456	17.2228	2.51e-07	1.31e-05	7.70144	gb|GW001G24r GW Hordeum vulgare cDNA clone GW001G24 5-PRIME, mRNA sequence [CX630099]
A_13_P132025	TA33795_4513	TA33795_4513	TA33795_4513	1.45335	7.3276	17.1812	2.55e-07	1.33e-05	7.68243	tc|Rep: OPR-1 - Oryza sativa subsp. japonica (Rice), partial (47%) [TC156002]
A_13_P205219	TA57025_4513	TA57025_4513	AK361623	-2.06903	13.0271	-17.1774	2.56e-07	1.33e-05	7.68071	Unknown
A_13_P147940	TA38664_4513	TA38664_4513	AK365549	2.15701	11.8405	17.1588	2.58e-07	1.34e-05	7.6722	tc|Rep: Os09g0252100 protein - Oryza sativa subsp. japonica (Rice), partial (90%) [TC181946]
A_13_P314377	BF623693	BF623693	BF623693	3.3846	7.62939	17.1333	2.61e-07	1.35e-05	7.66054	Unknown
A_13_P443118	CK124721	CK124721	AK354093	1.87408	11.5255	17.1282	2.61e-07	1.35e-05	7.65821	gb|BES1824110c12 BES1824 Hordeum vulgare subsp. vulgare cDNA clone MPMGp2010C1210 5-PRIME, mRNA sequence [CK124721]
A_13_P234719	TA29637_4513	TA29637_4513	TA29637_4513	1.60614	14.109	17.1276	2.61e-07	1.35e-05	7.65791	tc|Rep: Histone H2B.1 - Triticum aestivum (Wheat), partial (94%) [TC170098]
A_13_P002916	AK248217	AK248217	AK248217	-1.93306	12.3959	-17.1249	2.62e-07	1.35e-05	7.65671	gb|Hordeum vulgare subsp. vulgare cDNA clone: FLbaf107j09, mRNA sequence [AK248217]
A_13_P029636	AK251989	AK251989	AK251989	2.78549	12.0599	17.1174	2.63e-07	1.35e-05	7.65327	gb|Hordeum vulgare subsp. vulgare cDNA clone: FLbaf134j11, mRNA sequence [AK251989]
A_13_P562379	TC173583	TC173583	AK375666	1.94375	6.51128	17.1144	2.63e-07	1.35e-05	7.65191	tc|Rep: MGC131268 protein - Xenopus laevis (African clawed frog), partial (8%) [TC173583]
A_13_P137000	TA35201_4513	TA35201_4513	AK358527	2.41952	11.6699	17.1065	2.64e-07	1.35e-05	7.64826	Unknown
A_13_P179774	TA49767_4513	TA49767_4513	AK356218	2.80791	7.85833	17.1045	2.64e-07	1.35e-05	7.64733	tc|Rep: UPF0497 membrane protein At2g38480 - Arabidopsis thaliana (Mouse-ear cress), partial (35%) [TC178950]
A_13_P319977	ES1A	BI952183	BI952183	1.93137	15.1384	17.0949	2.65e-07	1.35e-05	7.64295	gb|HVSMEm0004O13f Hordeum vulgare green seedling EST library HVcDNA0014 (Blumeria infected) Hordeum vulgare subsp. vulgare cDNA clone HVSMEm0004O13f, mRNA sequence [BI952183]
A_13_P418885	AK249003	AK249003	AK249003	2.14257	7.0643	17.0806	2.67e-07	1.35e-05	7.63638	gb|Hordeum vulgare subsp. vulgare cDNA clone: FLbaf12o11, mRNA sequence [AK249003]
A_13_P545904	HVJ000230	HVJ000230	HVJ000230	1.67696	7.31644	17.0767	2.67e-07	1.35e-05	7.63456	tc|Rep: Os01g0692600 protein - Oryza sativa subsp. japonica (Rice), partial (37%) [TC180017]
A_13_P138565	TA35679_4513	TA35679_4513	AK358979	-1.87203	13.4255	-17.0753	2.67e-07	1.35e-05	7.63395	tc|Rep: Chromosome chr12 scaffold_18, whole genome shotgun sequence - Vitis vinifera (Grape), partial (61%) [TC154991]
A_13_P279864	BE601549	BE601549	BE601549	-1.3895	11.2074	-17.0646	2.69e-07	1.36e-05	7.629	Unknown
A_13_P018526	AK252147	AK252147	AK252147	-1.65296	8.41796	-17.0476	2.71e-07	1.36e-05	7.6212	gb|Hordeum vulgare subsp. vulgare cDNA clone: FLbaf146h20, mRNA sequence [AK252147]
A_13_P038476	AK252645	AK252645	AK252645	2.58004	9.47538	17.0416	2.71e-07	1.36e-05	7.61843	gb|Hordeum vulgare subsp. vulgare cDNA clone: FLbaf163j21, mRNA sequence [AK252645]
A_13_P052991	AK250891	AK250891	AK250891	-1.43884	12.1119	-17.0409	2.71e-07	1.36e-05	7.61809	gb|Hordeum vulgare subsp. vulgare cDNA clone: FLbaf100e03, mRNA sequence [AK250891]
A_13_P123245	TA31608_4513	TA31608_4513	AK367461	-1.87455	14.0022	-17.0291	2.73e-07	1.37e-05	7.61266	tc|Rep: Chromosome chr5 scaffold_72, whole genome shotgun sequence - Vitis vinifera (Grape), partial (39%) [TC164683]
A_13_P398906	TA35118_4513	TA35118_4513	TA35118_4513	-1.93227	12.516	-17.0208	2.74e-07	1.37e-05	7.60885	tc|Rep: Plastid high chlorophyll fluorescence 136 precursor - Zea mays (Maize), partial (22%) [TC185989]
A_13_P167370	TA45315_4513	TA45315_4513	TA45315_4513	2.60872	9.46672	17.015	2.74e-07	1.37e-05	7.60618	Unknown
A_13_P049456	CX627769	CX627769	CX627769	-1.89546	9.46693	-16.9813	2.78e-07	1.39e-05	7.59062	gb|GBN006E04u GBN Hordeum vulgare cDNA clone GBN006E04 3-PRIME, mRNA sequence [CX627769]
A_13_P180174	TA49887_4513	TA49887_4513	TA49887_4513	3.00416	14.1047	16.9742	2.79e-07	1.39e-05	7.58733	tc|Rep: Chromosome chr4 scaffold_6, whole genome shotgun sequence - Vitis vinifera (Grape), partial (66%) [TC192038]
A_13_P533864	DN160710	DN160710	AK366844	-1.48653	10.0685	-16.9661	2.8e-07	1.39e-05	7.58358	tc|Rep: Expressed protein - Oryza sativa subsp. japonica (Rice), partial (20%) [TC173232]
A_13_P148935	TA38991_4513	TA38991_4513	AK366312	-2.56937	9.74144	-16.959	2.81e-07	1.39e-05	7.58027	tc|Rep: Chromosome chr17 scaffold_101, whole genome shotgun sequence - Vitis vinifera (Grape), partial (63%) [TC164068]
A_13_P242640	AV909441	AV909441	AV909441	-1.94069	12.5359	-16.9432	2.83e-07	1.4e-05	7.57298	tc|Rep: Vacuolar proton-inorganic pyrophosphatase - Hordeum vulgare (Barley), partial (12%) [TC166290]
A_13_P443473	TA36417_4513	TA36417_4513	AK368133	1.70154	9.60231	16.9291	2.85e-07	1.4e-05	7.56642	tc|Rep: GEM-like 1 - Vitis vinifera (Grape), partial (61%) [TC168701]
A_13_P189799	TA53136_4513	TA53136_4513	AK372387	1.53482	8.95038	16.9159	2.86e-07	1.41e-05	7.5603	tc|Rep: Os04g0564000 protein - Oryza sativa subsp. japonica (Rice), partial (34%) [TC172534]
A_13_P169810	TA46177_4513	TA46177_4513	AK362645	-1.81194	10.6173	-16.9101	2.87e-07	1.41e-05	7.55761	tc|Rep: Expressed protein - Oryza sativa subsp. japonica (Rice), partial (33%) [TC171897]
A_13_P534999	TA34897_4513	TA34897_4513	AK248918	1.58272	13.0835	16.9071	2.88e-07	1.41e-05	7.5562	tc|Rep: Pollen Ole e 1 allergen and extensin family protein-like - Oryza sativa subsp. japonica (Rice), partial (88%) [TC155183]
A_13_P107240	EX599939	EX599939	AK373134	1.5992	8.13033	16.8923	2.89e-07	1.41e-05	7.54934	gb|HDP38B06w HDP Hordeum vulgare subsp. vulgare cDNA clone HDP38B06, mRNA sequence [EX599939]
A_13_P099960	AK251458	AK251458	AK251458	2.23502	8.66815	16.8911	2.9e-07	1.41e-05	7.54878	gb|Hordeum vulgare subsp. vulgare cDNA clone: FLbaf125e01, mRNA sequence [AK251458]
A_13_P018296	EX580893	EX580893	AK360790	1.45132	10.0385	16.8837	2.91e-07	1.41e-05	7.54536	gb|HDP25N09w HDP Hordeum vulgare subsp. vulgare cDNA clone HDP25N09, mRNA sequence [EX580893]
A_13_P114410	TA28699_4513	TA28699_4513	AK354705	1.84678	11.7285	16.8818	2.91e-07	1.41e-05	7.54447	tc|Rep: Susceptibility homeodomain transciption factor - Oryza sativa (Rice), partial (54%) [TC172673]
A_13_P563974	TA41108_4513	TA41108_4513	AK354257	-1.73972	9.43623	-16.8641	2.93e-07	1.42e-05	7.5362	Unknown
A_13_P140170	TA36200_4513	TA36200_4513	TA36200_4513	1.95548	7.79673	16.8583	2.94e-07	1.42e-05	7.53352	tc|Rep: Os08g0519800 protein - Oryza sativa subsp. japonica (Rice), partial (41%) [TC154783]
A_13_P311577	AK250415	AK250415	AK250415	2.27384	6.78075	16.8503	2.95e-07	1.42e-05	7.52978	gb|Hordeum vulgare subsp. vulgare cDNA clone: FLbaf79i09, mRNA sequence [AK250415]
A_13_P509739	TA33820_4513	TA33820_4513	TA33820_4513	1.93245	11.5753	16.8497	2.95e-07	1.42e-05	7.52952	Unknown
A_13_P153920	TA40703_4513	TA40703_4513	TA40703_4513	1.77266	10.4459	16.8444	2.96e-07	1.42e-05	7.52705	Unknown
A_13_P225694	AL502009	AL502009	AL502009	-1.82755	14.0371	-16.8321	2.97e-07	1.42e-05	7.5213	Unknown
A_13_P584204	TC192950	TC192950	TC192950	-1.83533	9.73554	-16.8296	2.97e-07	1.42e-05	7.52015	Unknown
A_13_P119830	TA30777_4513	TA30777_4513	AK368196	1.59172	16.302	16.8236	2.98e-07	1.42e-05	7.51735	tc|Rep: Stress responsive protein - Triticum aestivum (Wheat), partial (82%) [TC168877]
A_13_P585759	TC194166	TC194166	AK354641	1.66738	12.457	16.8128	3e-07	1.42e-05	7.51228	tc|Rep: Insoluble protein - Pinctada fucata (Pearl oyster), partial (4%) [TC194166]
A_13_P057841	AK248274	AK248274	AK248274	2.97262	9.0012	16.8108	3e-07	1.42e-05	7.51137	gb|Hordeum vulgare subsp. vulgare cDNA clone: FLbaf27i16, mRNA sequence [AK248274]
A_13_P461923	BY869661	BY869661	AK358399	2.8677	6.62515	16.8099	3e-07	1.42e-05	7.51093	tc|Rep: Chromosome chr17 scaffold_16, whole genome shotgun sequence - Vitis vinifera (Grape), partial (30%) [TC185914]
A_13_P181064	AK249951	AK249951	AK249951	2.35819	9.73304	16.8052	3.01e-07	1.42e-05	7.50873	gb|Hordeum vulgare subsp. vulgare cDNA clone: FLbaf51f01, mRNA sequence [AK249951]
A_13_P249140	AHAS	AF059600	AK368472	-1.73492	9.66802	-16.7994	3.01e-07	1.42e-05	7.50602	gb|Hordeum vulgare acetohydroxyacid synthase (AHAS) mRNA, partial cds [AF059600]
A_13_P417075	EX596978	EX596978	EX596978	2.47597	8.94704	16.7941	3.02e-07	1.42e-05	7.50357	gb|HDP15N08w HDP Hordeum vulgare subsp. vulgare cDNA clone HDP15N08, mRNA sequence [EX596978]
A_13_P460373	BY864384	BY864384	AK356009	-1.38433	11.1218	-16.7927	3.02e-07	1.42e-05	7.5029	Unknown
A_13_P136410	TA35020_4513	TA35020_4513	TA35020_4513	2.72136	8.28025	16.792	3.02e-07	1.42e-05	7.50258	Unknown
A_13_P536034	DN179372	DN179372	DN179372	-1.68979	7.14949	-16.7908	3.03e-07	1.42e-05	7.50201	Unknown
A_13_P027691	AK248249	AK248249	AK248249	2.66266	11.1465	16.7668	3.06e-07	1.44e-05	7.49075	gb|Hordeum vulgare subsp. vulgare cDNA clone: FLbaf3f21, mRNA sequence [AK248249]
A_13_P144515	TA37561_4513	TA37561_4513	AK353559	-1.62177	9.68449	-16.7113	3.13e-07	1.46e-05	7.46473	tc|Rep: Farnesyl pyrophosphate synthase - Oryza sativa subsp. japonica (Rice), complete [TC157059]
A_13_P138995	TA35812_4513	TA35812_4513	TA35812_4513	2.00837	11.2243	16.7106	3.13e-07	1.46e-05	7.46437	Unknown
A_13_P182624	TA50775_4513	TA50775_4513	TA50775_4513	1.71079	7.37632	16.7084	3.14e-07	1.46e-05	7.46333	tc|Rep: Os09g0416600 protein - Oryza sativa subsp. japonica (Rice), partial (8%) [TC172842]
A_13_P048131	EX596132	EX596132	EX596132	-2.22345	11.2681	-16.7053	3.14e-07	1.46e-05	7.46187	gb|HDP23J22w HDP Hordeum vulgare subsp. vulgare cDNA clone HDP23J22, mRNA sequence [EX596132]
A_13_P344287	BG368543	BG368543	BG368543	-2.12287	11.0716	-16.6591	3.21e-07	1.49e-05	7.4401	Unknown
A_13_P537044	DN180905	DN180905	DN180905	-2.60093	12.1489	-16.6568	3.21e-07	1.49e-05	7.43906	Unknown
A_13_P211444	AJ433535	AJ433535	AJ433535	1.43961	6.41304	16.6521	3.22e-07	1.49e-05	7.43684	Unknown
A_13_P099305	AK249949	AK249949	AK249949	2.12422	6.59653	16.6486	3.22e-07	1.49e-05	7.43515	gb|Hordeum vulgare subsp. vulgare cDNA clone: FLbaf51e24, mRNA sequence [AK249949]
A_13_P538469	DN182743	DN182743	DN182743	-1.5932	9.56659	-16.6337	3.24e-07	1.5e-05	7.42814	Unknown
A_13_P242580	LOC100127236	AK250046	AK250046	-1.55513	14.9582	-16.6311	3.25e-07	1.5e-05	7.42692	gb|Hordeum vulgare subsp. vulgare cDNA clone: FLbaf61e13, mRNA sequence [AK250046]
A_13_P053086	DN156088	DN156088	AK376522	-2.09726	12.6939	-16.5835	3.32e-07	1.52e-05	7.40435	gb|GCA001P16x GCA Hordeum vulgare cDNA clone GCA001P16 3-PRIME, mRNA sequence [DN156088]
A_13_P167890	TA45500_4513	TA45500_4513	TA45500_4513	2.29369	7.41661	16.5603	3.35e-07	1.54e-05	7.39334	tc|Rep: T10O24.15, related - Solanum lycopersicum (Tomato) (Lycopersicon esculentum), partial (30%) [TC162373]
A_13_P365797	EX586214	EX586214	AK359713	-1.59205	7.42983	-16.5582	3.35e-07	1.54e-05	7.39238	gb|HDP26D19w HDP Hordeum vulgare subsp. vulgare cDNA clone HDP26D19, mRNA sequence [EX586214]
A_13_P242790	TA28130_4513	TA28130_4513	AK359125	-1.75002	10.5758	-16.5406	3.38e-07	1.54e-05	7.38401	tc|Rep: Chloroplast heat shock protein 70 - Pennisetum americanum (Pearl millet), partial (55%) [TC158330]
A_13_P070621	AK248297	AK248297	AK248297	2.15495	8.41191	16.5379	3.38e-07	1.54e-05	7.38272	gb|Hordeum vulgare subsp. vulgare cDNA clone: FLbaf44d09, mRNA sequence [AK248297]
A_13_P000156	LOC548296	AB063179	AB063179	1.83415	11.3231	16.5341	3.39e-07	1.54e-05	7.38093	gb|Hordeum vulgare BBD1 mRNA for betaine aldehyde dehydrogenase, complete cds [AB063179]
A_13_P014286	BM817402	BM817402	AK375910	1.80515	7.77032	16.5249	3.4e-07	1.55e-05	7.37656	gb|HC107G05_SK.ab1 HC Hordeum vulgare subsp. vulgare cDNA clone HC107G05_SK.ab1 similar to hypothetical protein; 14673-17893 [Arabidopsis thaliana], F14D16.26 [Arabidopsis thaliana], metallothionein-like protein [Jasus edwardsii],hypothetical protein C0 .
A_13_P157610	TA41920_4513	TA41920_4513	TA41920_4513	2.49265	10.3972	16.5185	3.41e-07	1.55e-05	7.37352	tc|Rep: Sucrose-phosphate synthase - Triticum aestivum (Wheat), partial (33%) [TC170268]
A_13_P065016	BM816932	BM816932	BM816932	2.93373	10.2979	16.516	3.42e-07	1.55e-05	7.37232	gb|HB106F08_SK.ab1 HB Hordeum vulgare subsp. vulgare cDNA clone HB106F08_SK.ab1 similar to (BC009118) Unknown (protein for MGC:6971) [Mus musculus], mRNA sequence [BM816932]
A_13_P415640	BM815931	BM815931	BM815931	2.88728	10.6002	16.5129	3.42e-07	1.55e-05	7.37083	gb|HC107A05_SK.ab1 HC Hordeum vulgare subsp. vulgare cDNA clone HC107A05_SK.ab1 similar to (AF324993) AT5g17460 [Arabidopsis thaliana],hypothetical protein K3M16_30 - Arabidopsis thaliana gi [BM815931]
A_13_P278979	BE558840	BE558840	BE558840	1.49701	8.61774	16.5035	3.44e-07	1.55e-05	7.36637	Unknown
A_13_P508829	AK252610	AK252610	AK252610	2.35731	10.4728	16.5034	3.44e-07	1.55e-05	7.36633	gb|Hordeum vulgare subsp. vulgare cDNA clone: FLbaf165j19, mRNA sequence [AK252610]
A_13_P236873	AHAS	AF059600	AK368472	-1.83292	11.6465	-16.5002	3.44e-07	1.55e-05	7.36479	gb|Hordeum vulgare acetohydroxyacid synthase (AHAS) mRNA, partial cds [AF059600]
A_13_P207739	TA57661_4513	TA57661_4513	TA57661_4513	-1.98135	9.50181	-16.4923	3.45e-07	1.55e-05	7.361	Unknown
A_13_P139955	PI2-4	BG343680	AK353745	2.70803	10.4599	16.4879	3.46e-07	1.55e-05	7.35893	gb|HVSMEg0006D10f Hordeum vulgare pre-anthesis spike EST library HVcDNA0008 (white to yellow anther) Hordeum vulgare subsp. vulgare cDNA clone HVSMEg0006D10f, mRNA sequence [BG343680]
A_13_P245709	AK248297	AK248297	AK248297	2.0868	8.05764	16.4859	3.46e-07	1.55e-05	7.35795	gb|Hordeum vulgare subsp. vulgare cDNA clone: FLbaf44d09, mRNA sequence [AK248297]
A_13_P271384	TA30185_4513	TA30185_4513	TA30185_4513	-2.10099	14.392	-16.4775	3.48e-07	1.55e-05	7.35396	Unknown
A_13_P049486	AK249181	AK249181	AK249181	-2.04755	11.908	-16.4772	3.48e-07	1.55e-05	7.35382	gb|Hordeum vulgare subsp. vulgare cDNA clone: FLbaf23h04, mRNA sequence [AK249181]
A_13_P007756	AK252967	AK252967	AK252967	1.86551	12.6523	16.4671	3.49e-07	1.55e-05	7.349	gb|Hordeum vulgare subsp. vulgare cDNA clone: FLbaf179k14, mRNA sequence [AK252967]
A_13_P540524	DN185216	DN185216	AK372098	1.85537	11.0999	16.4605	3.5e-07	1.56e-05	7.34584	tc|Rep: Chromosome undetermined scaffold_213, whole genome shotgun sequence - Vitis vinifera (Grape), partial (90%) [TC158661]
A_13_P508529	CV060674	CV060674	AK367469	4.61783	10.4692	16.4465	3.52e-07	1.56e-05	7.33913	tc|Rep: Os09g0325700 protein - Oryza sativa subsp. japonica (Rice), partial (28%) [TC167212]
A_13_P161515	TA43278_4513	TA43278_4513	TA43278_4513	1.38295	9.12055	16.4401	3.53e-07	1.56e-05	7.33606	tc|Rep: SEC14 cytosolic factor (Secretion factor 14) family protein - Brachypodium sylvaticum (False brome), partial (47%) [TC155531]
A_13_P056546	EX584812	EX584812	AK366365	2.16592	10.714	16.4363	3.54e-07	1.56e-05	7.33425	gb|HDP01C20w HDP Hordeum vulgare subsp. vulgare cDNA clone HDP01C20, mRNA sequence [EX584812]
A_13_P142635	BE422387	BE422387	BE422387	-2.0318	9.20553	-16.4284	3.55e-07	1.57e-05	7.33051	gb|HWM024cA.07r ITEC HWM Barley Leaf Library Hordeum vulgare subsp. vulgare cDNA clone HWM024cA.07, mRNA sequence [BE422387]
A_13_P535154	TA37730_4513	TA37730_4513	AK363222	-1.85776	13.3362	-16.413	3.58e-07	1.57e-05	7.32312	Unknown
A_13_P023101	AK250415	AK250415	AK250415	2.60907	7.06846	16.41	3.58e-07	1.57e-05	7.32165	gb|Hordeum vulgare subsp. vulgare cDNA clone: FLbaf79i09, mRNA sequence [AK250415]
A_13_P008436	AK252513	AK252513	AK252513	1.72011	10.2315	16.403	3.59e-07	1.57e-05	7.31832	gb|Hordeum vulgare subsp. vulgare cDNA clone: FLbaf162e08, mRNA sequence [AK252513]
A_13_P172800	TA47234_4513	TA47234_4513	AK356173	2.2281	8.34946	16.3982	3.6e-07	1.57e-05	7.31603	tc|Rep: Chromosome chr11 scaffold_13, whole genome shotgun sequence - Vitis vinifera (Grape), partial (16%) [TC172553]
A_13_P026436	BQ757529	BQ757529	BQ757529	1.73603	7.34137	16.3915	3.61e-07	1.57e-05	7.31281	gb|EBem10_SQ004_G13_R embryo, 2 Day germination, no treatment, cv Optic, EBem10 Hordeum vulgare subsp. vulgare cDNA clone EBem10_SQ004_G13 5', mRNA sequence [BQ757529]
A_13_P546534	TA40703_4513	TA40703_4513	TA40703_4513	1.61412	11.5643	16.3866	3.62e-07	1.57e-05	7.31046	Unknown
A_13_P483835	AW983325	AW983325	AK253117	3.0533	7.00351	16.3861	3.62e-07	1.57e-05	7.31019	gb|HVSMEg0010D14f Hordeum vulgare pre-anthesis spike EST library HVcDNA0008 (white to yellow anther) Hordeum vulgare subsp. vulgare cDNA clone HVSMEg0010D14f, mRNA sequence [AW983325]
A_13_P212549	TA32469_4513	TA32469_4513	AK249365	2.34346	9.16568	16.3841	3.62e-07	1.57e-05	7.30925	Unknown
A_13_P084936	LOC100136808	DQ646645	AK356678	-1.81196	10.0911	-16.3829	3.63e-07	1.57e-05	7.30867	gb|Hordeum vulgare putative FIDDLEHEAD very long chain fatty acid condensing enzyme FDH;1 mRNA, complete cds [DQ646645]
A_13_P250585	AV944346	AV944346	AV944346	-2.03516	12.4393	-16.3688	3.65e-07	1.58e-05	7.3019	Unknown
A_13_P534224	LOC548296	AB063179	AK365132	1.84821	12.731	16.3522	3.68e-07	1.59e-05	7.29393	gb|Hordeum vulgare BBD1 mRNA for betaine aldehyde dehydrogenase, complete cds [AB063179]
A_13_P534234	DN160857	DN160857	AK361467	2.41628	10.9879	16.3289	3.72e-07	1.6e-05	7.28269	Unknown
A_13_P136485	AK252243	AK252243	AK252243	-1.57802	9.10226	-16.3251	3.72e-07	1.6e-05	7.28087	gb|Hordeum vulgare subsp. vulgare cDNA clone: FLbaf144o11, mRNA sequence [AK252243]
A_13_P031736	CX627829	CX627829	CX627829	2.09242	7.11657	16.3244	3.72e-07	1.6e-05	7.28051	gb|GBN006H04u GBN Hordeum vulgare cDNA clone GBN006H04 3-PRIME, mRNA sequence [CX627829]
A_13_P525434	TA34480_4513	TA34480_4513	AK364303	4.64351	11.5279	16.3179	3.73e-07	1.6e-05	7.2774	Unknown
A_13_P033186	CA019341	CA019341	AK369015	-1.83515	8.07983	-16.3172	3.73e-07	1.6e-05	7.27703	gb|HV11K22r HV Hordeum vulgare subsp. vulgare cDNA clone HV11K22 5-PRIME, mRNA sequence [CA019341]
A_13_P227974	BF256825	BF256825	AK252277	2.45566	11.6566	16.3161	3.74e-07	1.6e-05	7.27652	gb|HVSMEf0011B21f Hordeum vulgare seedling root EST library HVcDNA0007 (Etiolated and unstressed) Hordeum vulgare subsp. vulgare cDNA clone HVSMEf0011B21f, mRNA sequence [BF256825]
A_13_P120590	TA30992_4513	TA30992_4513	AK360720	4.1072	8.12569	16.3072	3.75e-07	1.6e-05	7.27223	tc|Rep: CI2D - Hordeum vulgare (Barley), partial (39%) [TC176710]
A_13_P183744	TA51153_4513	TA51153_4513	AK369046	-1.46338	13.2386	-16.2854	3.79e-07	1.61e-05	7.26169	Unknown
A_13_P125645	TA32165_4513	TA32165_4513	AK372481	-2.80642	11.2786	-16.2819	3.79e-07	1.61e-05	7.26	Unknown
A_13_P563704	TC174971	TC174971	AK368589	2.30305	6.96156	16.2732	3.81e-07	1.61e-05	7.2558	tc|Rep: PepSY-associated TM helix domain protein precursor - Shewanella loihica (strain BAA-1088 / PV-4), partial (5%) [TC174971]
A_13_P567304	TC178429	TC178429	TC178429	4.86173	10.1683	16.27	3.82e-07	1.61e-05	7.25424	Unknown
A_13_P166100	TA44869_4513	TA44869_4513	AK249557	4.58802	7.9407	16.2683	3.82e-07	1.61e-05	7.25342	tc|Rep: Chromosome chr8 scaffold_41, whole genome shotgun sequence - Vitis vinifera (Grape), partial (83%) [TC176820]
A_13_P601725	HvPIP2;3	AK249631	AK249631	-1.76548	12.6548	-16.2663	3.82e-07	1.61e-05	7.25246	gb|Hordeum vulgare subsp. vulgare cDNA clone: FLbaf37o10, mRNA sequence [AK249631]
A_13_P027756	13-hpl	AJ318870	AK369916	-1.67107	13.0593	-16.2635	3.83e-07	1.61e-05	7.2511	gb|Hordeum vulgare mRNA for fatty acid hydroperoxide lyase (13-hpl gene) [AJ318870]
A_13_P545874	LOC548244	U66876	AK359692	-1.6759	11.7161	-16.2561	3.84e-07	1.62e-05	7.24754	gb|Hordeum vulgare ADP-glucose pyrophosphorylase large subunit (blpl) mRNA, complete cds [U66876]
A_13_P016076	AK248262	AK248262	AK248262	2.33552	11.1549	16.2437	3.86e-07	1.62e-05	7.24154	gb|Hordeum vulgare subsp. vulgare cDNA clone: FLbaf13b24, mRNA sequence [AK248262]
A_13_P038561	BE558829	BE558829	AK370459	-1.93911	13.4856	-16.2408	3.87e-07	1.62e-05	7.24011	gb|HV_CEb0020I01f Hordeum vulgare seedling green leaf EST library HVcDNA0005 (Blumeria challenged) Hordeum vulgare subsp. vulgare cDNA clone HV_CEb0020I01f, mRNA sequence [BE558829]
A_13_P225604	AK251877	AK251877	AK251877	2.20467	14.5636	16.238	3.87e-07	1.62e-05	7.23878	gb|Hordeum vulgare subsp. vulgare cDNA clone: FLbaf133j18, mRNA sequence [AK251877]
A_13_P162865	TA43743_4513	TA43743_4513	AK372693	1.35935	8.72523	16.2379	3.87e-07	1.62e-05	7.23873	tc|Rep: Chromosome chr5 scaffold_2, whole genome shotgun sequence - Vitis vinifera (Grape), partial (46%) [TC160708]
A_13_P108650	EX579648	EX579648	EX579648	3.58856	8.20799	16.2336	3.88e-07	1.62e-05	7.23662	gb|HDP30M04w HDP Hordeum vulgare subsp. vulgare cDNA clone HDP30M04, mRNA sequence [EX579648]
A_13_P174345	TA47767_4513	TA47767_4513	AK365054	1.78726	9.24787	16.2292	3.89e-07	1.62e-05	7.2345	tc|Rep: Chromosome chr1 scaffold_5, whole genome shotgun sequence - Vitis vinifera (Grape), partial (67%) [TC161022]
A_13_P153500	TA40571_4513	TA40571_4513	AK369953	1.44393	9.53998	16.2257	3.89e-07	1.62e-05	7.23279	Unknown
A_13_P398766	TA31399_4513	TA31399_4513	AK359887	-2.11721	13.595	-16.2255	3.89e-07	1.62e-05	7.23271	Unknown
A_13_P206849	TA57431_4513	TA57431_4513	AK356318	3.51686	9.97352	16.1817	3.97e-07	1.65e-05	7.21143	Unknown
A_13_P405719	BJ477423	BJ477423	BJ477423	3.17135	7.62322	16.1778	3.98e-07	1.65e-05	7.20952	Unknown
A_13_P442409	TA31006_4513	TA31006_4513	AK251540	-1.49998	11.5267	-16.1735	3.99e-07	1.65e-05	7.20743	Unknown
A_13_P291537	BF258397	BF258397	BF258397	3.77468	8.94024	16.1588	4.01e-07	1.65e-05	7.2003	Unknown
A_13_P149410	TA39144_4513	TA39144_4513	AK371163	-1.82673	12.6968	-16.1521	4.02e-07	1.65e-05	7.19701	tc|Rep: Auxin-responsive protein IAA5 - Oryza sativa subsp. indica (Rice), partial (52%) [TC159211]
A_13_P018981	BI951796	BI951796	AK373093	-1.76867	13.3431	-16.1506	4.03e-07	1.65e-05	7.1963	gb|HVSMEm0002O09f Hordeum vulgare green seedling EST library HVcDNA0014 (Blumeria infected) Hordeum vulgare subsp. vulgare cDNA clone HVSMEm0002O09f, mRNA sequence [BI951796]
A_13_P524759	DN156792	DN156792	DN156792	1.94815	8.66815	16.1501	4.03e-07	1.65e-05	7.19606	Unknown
A_13_P184884	EX583983	EX583983	AK355901	-1.53643	8.58581	-16.1466	4.03e-07	1.65e-05	7.19435	gb|HDP05G01w HDP Hordeum vulgare subsp. vulgare cDNA clone HDP05G01, mRNA sequence [EX583983]
A_13_P327362	BG299909	BG299909	BG299909	-1.65011	12.5702	-16.1442	4.04e-07	1.65e-05	7.19319	Unknown
A_13_P098415	AK249719	AK249719	AK249719	3.49192	7.2621	16.1431	4.04e-07	1.65e-05	7.19264	gb|Hordeum vulgare subsp. vulgare cDNA clone: FLbaf48e16, mRNA sequence [AK249719]
A_13_P580979	TC190334	TC190334	TC190334	2.08907	8.48448	16.1305	4.06e-07	1.66e-05	7.18647	tc|Rep: ATP-dependent DNA helicase RecG - marine gamma proteobacterium HTCC2080, partial (3%) [TC190334]
A_13_P026941	BQ763563	BQ763563	AK363586	1.55619	9.59803	16.1209	4.08e-07	1.66e-05	7.1818	gb|EBro02_SQ008_D24_R root, 3 week, hydroponic grown, low nitrogen, cv Optic, EBro02 Hordeum vulgare subsp. vulgare cDNA clone EBro02_SQ008_D24 5', mRNA sequence [BQ763563]
A_13_P341452	BG367157	BG367157	BG367157	1.51161	11.1112	16.1103	4.1e-07	1.67e-05	7.17664	Unknown
A_13_P035861	BJ469774	BJ469774	BJ469774	2.4666	9.56921	16.1097	4.1e-07	1.67e-05	7.17634	gb|BJ469774 K. Sato unpublished cDNA library, cv. Haruna Nijo adult, heading stage top three leaves Hordeum vulgare subsp. vulgare cDNA clone baal37h20 5', mRNA sequence [BJ469774]
A_13_P080621	EX582265	EX582265	AK374800	-1.3728	9.66712	-16.1054	4.11e-07	1.67e-05	7.17421	gb|HDP17B15w HDP Hordeum vulgare subsp. vulgare cDNA clone HDP17B15, mRNA sequence [EX582265]
A_13_P140540	TA36323_4513	TA36323_4513	TA36323_4513	3.10285	8.25491	16.1014	4.12e-07	1.67e-05	7.17229	tc|Rep: Phosphoenolpyruvate carboxykinase - Zoysia japonica, partial (70%) [TC161325]
A_13_P051286	DN183451	DN183451	DN183451	2.18651	7.93619	16.0832	4.15e-07	1.67e-05	7.16337	gb|HO17I10S HO Hordeum vulgare cDNA clone HO17I10 5-PRIME, mRNA sequence [DN183451]
A_13_P113710	TA28480_4513	TA28480_4513	TA28480_4513	2.92789	13.2301	16.0805	4.16e-07	1.67e-05	7.16205	tc|Rep: Glutamine synthetase - Triticum aestivum (Wheat), partial (89%) [TC156215]
A_13_P350462	BG415778	BG415778	BG415778	2.16725	8.93997	16.0802	4.16e-07	1.67e-05	7.16189	Unknown
A_13_P336017	BG344807	BG344807	BG344807	-1.64718	12.2747	-16.071	4.18e-07	1.68e-05	7.1574	Unknown
A_13_P035536	EX578900	EX578900	AK367449	-1.91475	8.20431	-16.07	4.18e-07	1.68e-05	7.15689	gb|HDP34O05w HDP Hordeum vulgare subsp. vulgare cDNA clone HDP34O05, mRNA sequence [EX578900]
A_13_P098472	AK252766	AK252766	AK252766	4.74827	12.7844	16.0683	4.18e-07	1.68e-05	7.15606	gb|Hordeum vulgare subsp. vulgare cDNA clone: FLbaf172c10, mRNA sequence [AK252766]
A_13_P549689	TC159188	TC159188	TC159188	1.39446	10.8533	16.0536	4.21e-07	1.68e-05	7.14885	tc|Rep: Expressed protein - Oryza sativa subsp. japonica (Rice), partial (6%) [TC159188]
A_13_P203069	AK251723	AK251723	AK251723	-1.72423	7.71719	-16.0496	4.22e-07	1.68e-05	7.14688	gb|Hordeum vulgare subsp. vulgare cDNA clone: FLbaf129l09, mRNA sequence [AK251723]
A_13_P556424	TC167599	TC167599	AK368083	1.6994	9.23471	16.0412	4.23e-07	1.69e-05	7.14278	tc|Rep: Chromosome chr1 scaffold_5, whole genome shotgun sequence - Vitis vinifera (Grape), partial (23%) [TC167599]
A_13_P119195	TA30572_4513	TA30572_4513	AK364590	1.86641	10.6226	16.0402	4.24e-07	1.69e-05	7.14231	Unknown
A_13_P281359	BF064467	BF064467	BF064467	-2.11612	10.4207	-16.0282	4.26e-07	1.69e-05	7.13638	Unknown
A_13_P210639	AB032839	AB032839	AK360389	-1.80733	14.0515	-16.0281	4.26e-07	1.69e-05	7.13635	gb|Hordeum vulgare HVP1 mRNA for vacuolar proton-inorganic pyrophosphatase, complete cds [AB032839]
A_13_P236249	TA32947_4513	TA32947_4513	AK371876	2.60993	10.4767	16.0141	4.29e-07	1.7e-05	7.12949	Unknown
A_13_P035996	BF627502	BF627502	AK353704	-1.6883	10.0752	-16.0006	4.31e-07	1.7e-05	7.12283	gb|HVSMEb0005A12f Hordeum vulgare seedling shoot EST library HVcDNA0002 (Dehydration stress) Hordeum vulgare subsp. vulgare cDNA clone HVSMEb0005A12f, mRNA sequence [BF627502]
A_13_P168585	TA45736_4513	TA45736_4513	TA45736_4513	1.55026	7.67926	15.9997	4.31e-07	1.7e-05	7.1224	tc|Rep: Genomic DNA, chromosome 5, TAC clone:K6A12 - Arabidopsis thaliana (Mouse-ear cress), partial (26%) [TC170662]
A_13_P514479	CX627450	CX627450	CX627450	-2.51452	10.0318	-15.9899	4.33e-07	1.71e-05	7.11754	Unknown
A_13_P135015	TA34605_4513	TA34605_4513	AK365098	2.39447	13.3763	15.9642	4.39e-07	1.72e-05	7.1049	Unknown
A_13_P027396	BQ767072	BQ767072	AK365312	2.32782	8.4025	15.9639	4.39e-07	1.72e-05	7.10473	gb|EBro08_SQ007_K24_R root, 3 week, drought-stressed, cv Optic, EBro08 Hordeum vulgare subsp. vulgare cDNA clone EBro08_SQ007_K24 5', mRNA sequence [BQ767072]
A_13_P459553	TA31824_4513	TA31824_4513	AK362724	2.36108	12.0372	15.9616	4.39e-07	1.72e-05	7.10361	tc|Rep: Cathepsin B - Triticum aestivum (Wheat), partial (15%) [TC179905]
A_13_P499694	CK568071	CK568071	AK362201	-2.02937	9.41079	-15.9572	4.4e-07	1.72e-05	7.10146	Unknown
A_13_P416360	BE420725	BE420725	AK248705	-2.62358	11.2012	-15.9569	4.4e-07	1.72e-05	7.10131	gb|HWM001.H06 ITEC HWM Barley Leaf Library Hordeum vulgare subsp. vulgare cDNA clone HWM001.H06, mRNA sequence [BE420725]
A_13_P159840	EX581432	EX581432	AK376086	-1.42627	9.98171	-15.9536	4.41e-07	1.72e-05	7.09966	gb|HDP21N06w HDP Hordeum vulgare subsp. vulgare cDNA clone HDP21N06, mRNA sequence [EX581432]
A_13_P482490	CB867267	CB867267	CB867267	2.35724	9.29071	15.9436	4.43e-07	1.73e-05	7.09471	Unknown
A_13_P024841	BF254134	BF254134	AK356781	2.03203	12.5136	15.9421	4.43e-07	1.73e-05	7.094	gb|HVSMEf0003B23f Hordeum vulgare seedling root EST library HVcDNA0007 (Etiolated and unstressed) Hordeum vulgare subsp. vulgare cDNA clone HVSMEf0003B23f, mRNA sequence [BF254134]
A_13_P248278	AV933311	AV933311	AV933311	-1.86218	13.0492	-15.9352	4.45e-07	1.73e-05	7.09057	Unknown
A_13_P404400	TA41136_4513	TA41136_4513	TA41136_4513	2.47054	10.5881	15.928	4.46e-07	1.73e-05	7.08704	tc|Rep: Branched-chain alpha-keto acid decarboxylase E1 beta subunit - Arabidopsis thaliana (Mouse-ear cress), partial (92%) [TC177770]
A_13_P178574	TA49314_4513	TA49314_4513	TA49314_4513	2.37022	10.4736	15.9274	4.46e-07	1.73e-05	7.08674	Unknown
A_13_P235209	TA33272_4513	TA33272_4513	AK368221	4.77379	11.6569	15.9235	4.47e-07	1.73e-05	7.08481	tc|Rep: Legumain-like protease precursor - Zea mays (Maize), partial (55%) [TC169490]
A_13_P138895	TA35778_4513	TA35778_4513	AK366580	3.51869	10.1677	15.8679	4.59e-07	1.77e-05	7.05724	Unknown
A_13_P182004	TA50534_4513	TA50534_4513	AK364956	2.24516	10.6118	15.8613	4.6e-07	1.77e-05	7.05395	Unknown
A_13_P175450	TA48190_4513	TA48190_4513	TA48190_4513	1.71746	6.87714	15.8553	4.61e-07	1.78e-05	7.05096	tc|Rep: 40S ribosomal protein S24 - Oryza sativa subsp. indica (Rice), partial (94%) [TC167589]
A_13_P142750	TA37012_4513	TA37012_4513	TA37012_4513	2.81844	10.7787	15.8522	4.62e-07	1.78e-05	7.04943	Unknown
A_13_P159810	TA42685_4513	TA42685_4513	TA42685_4513	-1.77101	12.2383	-15.848	4.63e-07	1.78e-05	7.04736	tc|Rep: Chromosome chr4 scaffold_205, whole genome shotgun sequence - Vitis vinifera (Grape), partial (51%) [TC155887]
A_13_P137615	TA35380_4513	TA35380_4513	TA35380_4513	1.57918	11.3774	15.8415	4.64e-07	1.78e-05	7.04414	tc|Rep: Os05g0399100 protein - Oryza sativa subsp. japonica (Rice), partial (49%) [TC181682]
A_13_P248203	AK250551	AK250551	AK250551	-1.69714	10.3579	-15.8402	4.64e-07	1.78e-05	7.04349	gb|Hordeum vulgare subsp. vulgare cDNA clone: FLbaf84b17, mRNA sequence [AK250551]
A_13_P405624	TA36981_4513	TA36981_4513	TA36981_4513	-2.09427	12.1274	-15.8343	4.66e-07	1.78e-05	7.04052	tc|Rep: Chromosome chr14 scaffold_21, whole genome shotgun sequence - Vitis vinifera (Grape), partial (54%) [TC154799]
A_13_P035571	BJ452703	BJ452703	AK354401	-1.96824	13.5439	-15.828	4.67e-07	1.78e-05	7.0374	gb|BJ452703 K. Sato unpublished cDNA library, cv. Akashinriki vegetative stage leaves Hordeum vulgare subsp. vulgare cDNA clone baak40b02 5', mRNA sequence [BJ452703]
A_13_P172940	TA47280_4513	TA47280_4513	AK359585	2.40963	12.0463	15.8222	4.68e-07	1.78e-05	7.03451	tc|Rep: Os09g0493600 protein - Oryza sativa subsp. japonica (Rice), partial (64%) [TC173428]
A_13_P145535	TA37891_4513	TA37891_4513	AK367427	-1.55428	9.917	-15.821	4.69e-07	1.78e-05	7.03393	tc|Rep: Chromosome chr6 scaffold_3, whole genome shotgun sequence - Vitis vinifera (Grape), partial (48%) [TC178076]
A_13_P410222	TA34721_4513	TA34721_4513	TA34721_4513	-1.82178	12.2806	-15.8202	4.69e-07	1.78e-05	7.03353	Unknown
A_13_P187714	TA52599_4513	TA52599_4513	TA52599_4513	-2.15172	12.2288	-15.816	4.7e-07	1.78e-05	7.03144	tc|Rep: Heat shock protein 101 - Triticum aestivum (Wheat), partial (14%) [TC189155]
A_13_P106895	EX573671	EX573671	AK371127	1.65951	6.94547	15.8074	4.72e-07	1.79e-05	7.02712	gb|HDP27B14T HDP Hordeum vulgare subsp. vulgare cDNA clone HDP27B14, mRNA sequence [EX573671]
A_13_P502974	CV055399	CV055399	CV055399	1.85811	7.48262	15.7889	4.76e-07	1.8e-05	7.0179	tc|Rep: Chromosome chr1 scaffold_5, whole genome shotgun sequence - Vitis vinifera (Grape), partial (28%) [TC175682]
A_13_P163345	TA43914_4513	TA43914_4513	AK369307	-1.63136	8.29977	-15.7831	4.77e-07	1.8e-05	7.01503	tc|Rep: Expressed protein - Oryza sativa subsp. japonica (Rice), partial (49%) [TC168494]
A_13_P303557	BF266690	BF266690	BF266690	-1.74757	14.3274	-15.7684	4.8e-07	1.81e-05	7.00768	Unknown
A_13_P559314	TA31399_4513	TA31399_4513	AK359887	-2.15989	14.3904	-15.7639	4.81e-07	1.81e-05	7.00542	Unknown
A_13_P545954	BI951725	BI951725	AK356057	-2.93163	10.0041	-15.7579	4.83e-07	1.81e-05	7.00245	gb|HVSMEm0002E05f Hordeum vulgare green seedling EST library HVcDNA0014 (Blumeria infected) Hordeum vulgare subsp. vulgare cDNA clone HVSMEm0002E05f, mRNA sequence [BI951725]
A_13_P226534	TA41499_4513	TA41499_4513	AK363333	1.28562	10.9137	15.7562	4.83e-07	1.81e-05	7.00158	tc|Rep: Chromosome undetermined scaffold_134, whole genome shotgun sequence - Vitis vinifera (Grape), partial (33%) [TC170439]
A_13_P040536	BG367204	BG367204	BG367204	-1.44834	9.09708	-15.745	4.85e-07	1.82e-05	6.99598	gb|HVSMEi0011E19f Hordeum vulgare 20 DAP spike EST library HVcDNA0010 (20 DAP) Hordeum vulgare subsp. vulgare cDNA clone HVSMEi0011E19f, mRNA sequence [BG367204]
A_13_P012161	AK249685	AK249685	AK249685	-1.9083	13.5224	-15.7383	4.87e-07	1.82e-05	6.99264	gb|Hordeum vulgare subsp. vulgare cDNA clone: FLbaf45c03, mRNA sequence [AK249685]
A_13_P408036	LOC100127236	AK250046	AK250046	-2.09532	12.6271	-15.7205	4.91e-07	1.83e-05	6.98372	gb|Hordeum vulgare subsp. vulgare cDNA clone: FLbaf61e13, mRNA sequence [AK250046]
A_13_P171500	TA46781_4513	TA46781_4513	AK369633	-1.75567	8.80153	-15.7144	4.92e-07	1.84e-05	6.98063	tc|Rep: Plastidic alpha 1,4-glucan phosphorylase 2 - Triticum aestivum (Wheat), partial (58%) [TC177680]
A_13_P180349	TA49949_4513	TA49949_4513	AK371320	1.47381	12.9539	15.7012	4.95e-07	1.84e-05	6.97405	tc|Rep: Os02g0777700 protein - Oryza sativa subsp. japonica (Rice), partial (7%) [TC192135]
A_13_P410830	AK249983	AK249983	AK249983	-2.11593	13.1907	-15.7008	4.96e-07	1.84e-05	6.97385	gb|Hordeum vulgare subsp. vulgare cDNA clone: FLbaf63c04, mRNA sequence [AK249983]
A_13_P639587	LOC100127237	AK249593	AK251089	-1.69812	13.5619	-15.6921	4.98e-07	1.85e-05	6.96948	gb|Hordeum vulgare subsp. vulgare cDNA clone: FLbaf44a22, mRNA sequence [AK249593]
A_13_P020706	AK248426	AK248426	AK248426	1.80045	13.2095	15.6774	5.01e-07	1.86e-05	6.96207	gb|Hordeum vulgare subsp. vulgare cDNA clone: FLbaf174e09, mRNA sequence [AK248426]
A_13_P044141	CA013789	CA013789	CA013789	4.41202	11.3287	15.6575	5.06e-07	1.87e-05	6.95207	gb|HT09H19r HT Hordeum vulgare subsp. vulgare cDNA clone HT09H19 5-PRIME, mRNA sequence [CA013789]
A_13_P265007	TA29007_4513	TA29007_4513	AK360003	-1.67484	9.76764	-15.6369	5.11e-07	1.89e-05	6.94168	tc|Rep: Chromosome chr16 scaffold_10, whole genome shotgun sequence - Vitis vinifera (Grape), partial (62%) [TC158888]
A_13_P419610	AK248168	AK248168	AK248168	1.38618	15.8664	15.6272	5.13e-07	1.89e-05	6.93682	gb|Hordeum vulgare subsp. vulgare cDNA clone: FLbaf104c16, mRNA sequence [AK248168]
A_13_P236169	TA37643_4513	TA37643_4513	AK372504	-1.35375	12.6691	-15.6194	5.15e-07	1.9e-05	6.93286	tc|Rep: Plastidic general dicarboxylate transporter - Zea mays (Maize), partial (19%) [TC156071]
A_13_P162395	TA43583_4513	TA43583_4513	AK357357	-2.31012	9.85639	-15.6105	5.17e-07	1.9e-05	6.92839	tc|Rep: Chromosome chr12 scaffold_18, whole genome shotgun sequence - Vitis vinifera (Grape), partial (50%) [TC194958]
A_13_P580604	TA39453_4513	TA39453_4513	AK367260	-1.44543	8.6287	-15.6104	5.17e-07	1.9e-05	6.92834	tc|Rep: Chromosome chr6 scaffold_15, whole genome shotgun sequence - Vitis vinifera (Grape), partial (42%) [TC166439]
A_13_P564719	TC175978	TC175978	AK353674	-1.77817	11.8234	-15.5988	5.2e-07	1.91e-05	6.92248	tc|Rep: COG0477: Permeases of the major facilitator superfamily - Escherichia coli 53638, partial (7%) [TC175978]
A_13_P135390	AK252380	AK252380	AK252380	-1.7714	12.2018	-15.5928	5.21e-07	1.91e-05	6.91944	gb|Hordeum vulgare subsp. vulgare cDNA clone: FLbaf154h02, mRNA sequence [AK252380]
A_13_P577569	AK249066	AK249066	AK249066	1.82846	11.2974	15.5772	5.25e-07	1.92e-05	6.91153	gb|Hordeum vulgare subsp. vulgare cDNA clone: FLbaf21k02, mRNA sequence [AK249066]
A_13_P212429	TA31351_4513	TA31351_4513	AK356919	1.67757	10.3518	15.5751	5.26e-07	1.92e-05	6.91046	tc|Rep: Alpha amylase, catalytic region precursor - Anaeromyxobacter dehalogenans (strain 2CP-C), partial (4%) [TC159510]
A_13_P494160	CD662839	CD662839	CD662839	-1.71808	10.4752	-15.5711	5.27e-07	1.92e-05	6.90845	Unknown
A_13_P127990	TA32737_4513	TA32737_4513	TA32737_4513	2.3573	12.1755	15.5648	5.28e-07	1.92e-05	6.90527	tc|Rep: Fiber protein Fb12 - Gossypium barbadense (Sea-island cotton) (Egyptian cotton), partial (79%) [TC156746]
A_13_P103760	EX596978	EX596978	EX596978	2.54814	8.67732	15.5529	5.31e-07	1.93e-05	6.89925	gb|HDP15N08w HDP Hordeum vulgare subsp. vulgare cDNA clone HDP15N08, mRNA sequence [EX596978]
A_13_P553034	TA32143_4513	TA32143_4513	TA32143_4513	4.24041	11.7461	15.5375	5.35e-07	1.94e-05	6.89141	tc|Rep: Aldehyde dehydrogenase family 7 member A1 - Glycine max (Soybean), partial (36%) [TC163460]
A_13_P082351	AK248169	AK248169	AK248169	-1.40378	11.5244	-15.5352	5.36e-07	1.94e-05	6.89027	gb|Hordeum vulgare subsp. vulgare cDNA clone: FLbaf104o16, mRNA sequence [AK248169]
A_13_P235644	TA28488_4513	TA28488_4513	AK370147	2.41958	9.53477	15.5287	5.37e-07	1.94e-05	6.88698	tc|Rep: Lipoxygenase 1 - Hordeum vulgare (Barley), partial (15%) [TC184377]
A_13_P243157	AK252380	AK252380	AK252380	-1.70306	13.2329	-15.5269	5.38e-07	1.94e-05	6.88604	gb|Hordeum vulgare subsp. vulgare cDNA clone: FLbaf154h02, mRNA sequence [AK252380]
A_13_P485730	Clo2	AY370891	AY370891	2.00155	6.314	15.5195	5.4e-07	1.95e-05	6.88229	gb|Hordeum vulgare caleosin 2 (Clo2) mRNA, complete cds [AY370891]
A_13_P527519	DN157897	DN157897	AK372079	1.63701	6.39652	15.5177	5.4e-07	1.95e-05	6.88137	Unknown
A_13_P030166	BE601831	BE601831	BE601831	3.61094	6.81583	15.5146	5.41e-07	1.95e-05	6.87982	gb|HVSMEh0099K24f Hordeum vulgare 5-45 DAP spike EST library HVcDNA0009 (5 to 45 DAP) Hordeum vulgare subsp. vulgare cDNA clone HVSMEh0099K24f, mRNA sequence [BE601831]
A_13_P014991	PI2-4	BG343680	BG343680	2.4694	7.59587	15.5077	5.43e-07	1.95e-05	6.87628	gb|HVSMEg0006D10f Hordeum vulgare pre-anthesis spike EST library HVcDNA0008 (white to yellow anther) Hordeum vulgare subsp. vulgare cDNA clone HVSMEg0006D10f, mRNA sequence [BG343680]
A_13_P211389	AK248705	AK248705	AK248705	-1.60417	15.7461	-15.5048	5.43e-07	1.95e-05	6.87483	gb|Hordeum vulgare subsp. vulgare cDNA clone: FLbaf7g07, mRNA sequence [AK248705]
A_13_P159995	TA42753_4513	TA42753_4513	AK369578	1.6969	6.77452	15.5	5.45e-07	1.95e-05	6.8724	tc|Rep: Probable esterase PIR7A - Oryza sativa subsp. indica (Rice), partial (97%) [TC163279]
A_13_P122310	TA31403_4513	TA31403_4513	AK359887	-2.2718	12.9899	-15.4898	5.47e-07	1.96e-05	6.86718	tc|Rep: Magnesium-protoporphyrin IX monomethyl ester [oxidative] cyclase, chloroplast precursor - Hordeum vulgare (Barley), partial (19%) [TC176431]
A_13_P099435	AK248594	AK248594	AK248594	1.62169	11.7867	15.4872	5.48e-07	1.96e-05	6.86587	gb|Hordeum vulgare subsp. vulgare cDNA clone: FLbaf119a19, mRNA sequence [AK248594]
A_13_P051366	CX632636	CX632636	AK370402	1.93061	9.55607	15.4835	5.49e-07	1.96e-05	6.86399	gb|GBN003A10f GBN Hordeum vulgare cDNA clone GBN003A10 3-PRIME, mRNA sequence [CX632636]
A_13_P520934	TA36136_4513	TA36136_4513	AK353745	3.11864	11.767	15.4756	5.51e-07	1.96e-05	6.85993	tc|Rep: Pathogen induced protein 2-4 - Hordeum vulgare (Barley), complete [TC157619]
A_13_P358302	BI779601	BI779601	BI779601	2.06597	8.32754	15.472	5.52e-07	1.96e-05	6.85812	Unknown
A_13_P082006	BE421572	BE421572	AK253083	-3.42101	11.8787	-15.4629	5.54e-07	1.97e-05	6.8535	gb|HWM011cC.10r ITEC HWM Barley Leaf Library Hordeum vulgare subsp. vulgare cDNA clone HWM011cC.10, mRNA sequence [BE421572]
A_13_P410815	TA32111_4513	TA32111_4513	TA32111_4513	-1.81823	8.25671	-15.4559	5.56e-07	1.97e-05	6.84989	tc|Rep: Fd-GOGAT protein - Oryza sativa (Rice), partial (71%) [TC165811]
A_13_P049141	BJ463294	BJ463294	AK354030	-1.87476	11.1195	-15.4514	5.57e-07	1.97e-05	6.84759	gb|BJ463294 K. Sato unpublished cDNA library, cv. Haruna Nijo germination shoots Hordeum vulgare subsp. vulgare cDNA clone bags26m15 5', mRNA sequence [BJ463294]
A_13_P279474	AK252361	AK252361	AK252361	-2.2732	11.4393	-15.4511	5.57e-07	1.97e-05	6.84746	gb|Hordeum vulgare subsp. vulgare cDNA clone: FLbaf161b24, mRNA sequence [AK252361]
A_13_P121805	LOC100127236	AK250046	AK250046	-1.5092	14.0803	-15.4368	5.61e-07	1.98e-05	6.84016	gb|Hordeum vulgare subsp. vulgare cDNA clone: FLbaf61e13, mRNA sequence [AK250046]
A_13_P565629	TC176861	TC176861	TC176861	1.6431	7.94566	15.4327	5.62e-07	1.98e-05	6.83805	tc|Rep: Similarity to SF16 protein - Arabidopsis thaliana (Mouse-ear cress), partial (4%) [TC176861]
A_13_P120575	BE422411	BE422411	AK360720	4.41569	8.89488	15.4324	5.62e-07	1.98e-05	6.83789	gb|HWM024cE.03r ITEC HWM Barley Leaf Library Hordeum vulgare subsp. vulgare cDNA clone HWM024cE.03, mRNA sequence [BE422411]
A_13_P170020	TA46252_4513	TA46252_4513	AK354512	1.95587	10.7215	15.4179	5.66e-07	1.99e-05	6.83048	tc|Rep: Streptococcal hemagglutinin-like protein - Oryza sativa subsp. japonica (Rice), partial (57%) [TC173408]
A_13_P282614	BF065382	BF065382	BF065382	2.68086	12.3065	15.4161	5.67e-07	1.99e-05	6.82959	Unknown
A_13_P074071	BJ481862	BJ481862	AK358711	1.97857	7.66076	15.3936	5.73e-07	2.01e-05	6.81806	gb|BJ481862 K. Sato unpublished cDNA library, strain H602 adult, heading stage top three leaves Hordeum vulgare subsp. spontaneum cDNA clone bah62e07 5', mRNA sequence [BJ481862]
A_13_P125255	TA32076_4513	TA32076_4513	TA32076_4513	1.66968	15.2152	15.3916	5.73e-07	2.01e-05	6.81706	tc|Rep: ORF1 protein - Hordeum vulgare (Barley), complete [TC170765]
A_13_P280084	BE601751	BE601751	BE601751	3.12642	16.3451	15.39	5.74e-07	2.01e-05	6.81622	Unknown
A_13_P062281	BM374568	BM374568	BM374568	1.89469	11.1269	15.3865	5.75e-07	2.01e-05	6.8144	gb|EBpi03_SQ003_P19_R pistil, 4 DPA, no treatment, cv Optic, EBpi03 Hordeum vulgare subsp. vulgare cDNA clone EBpi03_SQ003_P19 5', mRNA sequence [BM374568]
A_13_P517159	AK249652	AK249652	AK249652	1.46579	12.634	15.3833	5.76e-07	2.01e-05	6.81279	gb|Hordeum vulgare subsp. vulgare cDNA clone: FLbaf47j19, mRNA sequence [AK249652]
A_13_P112975	TA28195_4513	TA28195_4513	TA28195_4513	-4.23428	9.58762	-15.3819	5.76e-07	2.01e-05	6.81209	Unknown
A_13_P087136	BU979311	BU979311	AK363572	3.35261	11.3034	15.3788	5.77e-07	2.01e-05	6.81049	gb|HA15M03r HA Hordeum vulgare subsp. vulgare cDNA clone HA15M03 5-PRIME, mRNA sequence [BU979311]
A_13_P150985	TA39674_4513	TA39674_4513	AK368141	-1.34602	9.94412	-15.3719	5.79e-07	2.01e-05	6.80695	tc|Rep: Expressed protein - Oryza sativa subsp. japonica (Rice), partial (52%) [TC180326]
A_13_P222199	AK251467	AK251467	AK251467	-1.48262	8.9826	-15.3565	5.83e-07	2.02e-05	6.79903	gb|Hordeum vulgare subsp. vulgare cDNA clone: FLbaf120j16, mRNA sequence [AK251467]
A_13_P209719	AK250891	AK250891	AK250891	-1.84538	9.41974	-15.3525	5.84e-07	2.02e-05	6.79698	gb|Hordeum vulgare subsp. vulgare cDNA clone: FLbaf100e03, mRNA sequence [AK250891]
A_13_P207474	TA57593_4513	TA57593_4513	AK365396	1.49371	7.40301	15.329	5.91e-07	2.04e-05	6.78488	tc|Rep: Chromosome chr6 scaffold_3, whole genome shotgun sequence - Vitis vinifera (Grape), partial (35%) [TC173657]
A_13_P009916	AK251616	AK251616	AK251616	1.41265	11.5479	15.301	5.99e-07	2.06e-05	6.77047	gb|Hordeum vulgare subsp. vulgare cDNA clone: FLbaf123p08, mRNA sequence [AK251616]
A_13_P038426	AK248316	AK248316	AK248316	-2.28493	12.1957	-15.2976	6e-07	2.06e-05	6.76875	gb|Hordeum vulgare subsp. vulgare cDNA clone: FLbaf54e02, mRNA sequence [AK248316]
A_13_P249440	LOC100127236	AK250046	AK250046	-2.16353	12.6409	-15.2959	6e-07	2.06e-05	6.76784	gb|Hordeum vulgare subsp. vulgare cDNA clone: FLbaf61e13, mRNA sequence [AK250046]
A_13_P137285	TA35286_4513	TA35286_4513	TA35286_4513	-1.48132	10.3771	-15.2948	6.01e-07	2.06e-05	6.76729	Unknown
A_13_P132000	TA33789_4513	TA33789_4513	AK368366	4.13484	9.28827	15.2941	6.01e-07	2.06e-05	6.76693	Unknown
A_13_P140500	AK248476	AK248476	AK248476	-1.85925	12.5169	-15.2931	6.01e-07	2.06e-05	6.76642	gb|Hordeum vulgare subsp. vulgare cDNA clone: FLbaf1o01, mRNA sequence [AK248476]
A_13_P026416	BE558711	BE558711	BE558711	-1.34492	9.55714	-15.2902	6.02e-07	2.06e-05	6.7649	gb|HV_CEb0020C08f Hordeum vulgare seedling green leaf EST library HVcDNA0005 (Blumeria challenged) Hordeum vulgare subsp. vulgare cDNA clone HV_CEb0020C08f, mRNA sequence [BE558711]
A_13_P561264	TC172619	TC172619	TC172619	1.61281	7.21223	15.279	6.05e-07	2.07e-05	6.75911	tc|Rep: Os04g0602300 protein - Oryza sativa subsp. japonica (Rice), partial (32%) [TC172619]
A_13_P554664	TA32518_4513	TA32518_4513	AK353838	1.6853	13.8383	15.2719	6.07e-07	2.07e-05	6.75548	Unknown
A_13_P152740	TA40316_4513	TA40316_4513	TA40316_4513	1.26375	10.7976	15.2614	6.1e-07	2.08e-05	6.75006	tc|Rep: Os04g0555500 protein - Oryza sativa subsp. japonica (Rice), partial (90%) [TC174372]
A_13_P398451	TA31403_4513	TA31403_4513	AK359887	-1.81118	14.9634	-15.2592	6.11e-07	2.08e-05	6.74889	Unknown
A_13_P237726	BJ481862	BJ481862	AK358711	2.11102	7.97656	15.2486	6.14e-07	2.09e-05	6.74342	gb|BJ481862 K. Sato unpublished cDNA library, strain H602 adult, heading stage top three leaves Hordeum vulgare subsp. spontaneum cDNA clone bah62e07 5', mRNA sequence [BJ481862]
A_13_P235629	TA36626_4513	TA36626_4513	AK368993	1.66805	7.249	15.2417	6.16e-07	2.09e-05	6.73983	Unknown
A_13_P135625	TA34792_4513	TA34792_4513	AK368534	1.71528	8.47924	15.2412	6.16e-07	2.09e-05	6.73961	tc|Rep: Malate dehydrogenase, glyoxysomal precursor - Oryza sativa subsp. japonica (Rice), partial (98%) [TC173154]
A_13_P528709	DN158366	DN158366	DN158366	2.89716	8.58165	15.2377	6.17e-07	2.09e-05	6.73776	Unknown
A_13_P006156	AK250738	AK250738	AK250738	1.87448	12.0196	15.2297	6.2e-07	2.09e-05	6.73366	gb|Hordeum vulgare subsp. vulgare cDNA clone: FLbaf93m20, mRNA sequence [AK250738]
A_13_P235034	TA33753_4513	TA33753_4513	TA33753_4513	1.61404	11.7139	15.2255	6.21e-07	2.09e-05	6.73147	Unknown
A_13_P125650	TA32166_4513	TA32166_4513	TA32166_4513	-2.91104	9.4402	-15.2244	6.21e-07	2.09e-05	6.7309	Unknown
A_13_P176130	TA48433_4513	TA48433_4513	AK363435	2.40526	6.72018	15.2205	6.22e-07	2.1e-05	6.72885	tc|Rep: Cytochrome P450 - Triticum aestivum (Wheat), partial (41%) [TC167134]
A_13_P076721	AJ496575	AJ496575	AJ496575	-1.57773	7.14411	-15.2138	6.24e-07	2.1e-05	6.7254	gb|Hordeum vulgare mRNA for putative CENP-E like kinetochore protein (cpel1 gene) [AJ496575]
A_13_P547309	TC156007	TC156007	AK371399	1.922	10.6289	15.2129	6.25e-07	2.1e-05	6.72496	tc|Rep: Os09g0327100 protein - Oryza sativa subsp. japonica (Rice), partial (40%) [TC156007]
A_13_P565194	TA31403_4513	TA31403_4513	AK359887	-2.23762	13.5476	-15.2096	6.26e-07	2.1e-05	6.72325	tc|Rep: Magnesium-protoporphyrin IX monomethyl ester [oxidative] cyclase, chloroplast precursor - Hordeum vulgare (Barley), partial (19%) [TC176431]
A_13_P614617	LHC Ib-20	S68729	AK248207	-2.68995	13.2293	-15.207	6.26e-07	2.1e-05	6.72187	gb|LHC Ib-20=light-harvesting complex I [Hordeum vulgare=barley, Prato, mRNA Chloroplast, 939 nt] [S68729]
A_13_P527424	DN157868	DN157868	DN157868	1.97935	11.122	15.2069	6.26e-07	2.1e-05	6.72183	Unknown
A_13_P565874	TC177080	TC177080	AK365706	-1.27195	10.6237	-15.2001	6.29e-07	2.1e-05	6.71831	tc|Rep: diaphanous protein - Entamoeba histolytica HM-1:IMSS, partial (4%) [TC177080]
A_13_P085161	BI949715	BI949715	BI949715	2.84976	7.43687	15.1948	6.3e-07	2.1e-05	6.71552	gb|HVSMEl0015I14f Hordeum vulgare spike EST library HVcDNA0012 (Fusarium infected) Hordeum vulgare subsp. vulgare cDNA clone HVSMEl0015I14f, mRNA sequence [BI949715]
A_13_P540719	DN185383	DN185383	AK365503	1.41859	11.1702	15.1865	6.33e-07	2.11e-05	6.71123	tc|Rep: P-type ATPase - Hordeum vulgare (Barley), complete [TC160897]
A_13_P639482	LOC100127237	AK249593	AK251089	-1.69165	13.6727	-15.1855	6.33e-07	2.11e-05	6.7107	gb|Hordeum vulgare subsp. vulgare cDNA clone: FLbaf44a22, mRNA sequence [AK249593]
A_13_P272349	BE421428	BE421428	BE421428	-1.59401	7.70431	-15.1827	6.34e-07	2.11e-05	6.70926	Unknown
A_13_P159065	TA42414_4513	TA42414_4513	AK372990	-2.04219	12.2026	-15.1709	6.37e-07	2.11e-05	6.70313	Unknown
A_13_P160200	TA42833_4513	TA42833_4513	TA42833_4513	1.59354	9.09051	15.169	6.38e-07	2.11e-05	6.70214	tc|Rep: Chromosome chr16 scaffold_10, whole genome shotgun sequence - Vitis vinifera (Grape), partial (86%) [TC163361]
A_13_P176805	TA48693_4513	TA48693_4513	TA48693_4513	-1.46775	10.9558	-15.1668	6.39e-07	2.11e-05	6.70099	Unknown
A_13_P093520	CD053499	CD053499	CD053499	-1.76466	11.8909	-15.1633	6.4e-07	2.11e-05	6.69918	gb|HO04G13S HO Hordeum vulgare cDNA clone HO04G13 5-PRIME, mRNA sequence [CD053499]
A_13_P135205	TA34669_4513	TA34669_4513	AK365377	2.6861	9.75512	15.1626	6.4e-07	2.11e-05	6.69881	Unknown
A_13_P141530	AK248467	AK248467	AK248467	-1.3518	12.4423	-15.1584	6.41e-07	2.11e-05	6.6966	gb|Hordeum vulgare subsp. vulgare cDNA clone: FLbaf147j13, mRNA sequence [AK248467]
A_13_P147300	TA38455_4513	TA38455_4513	AK369886	1.45219	11.9808	15.1564	6.42e-07	2.11e-05	6.69558	Unknown
A_13_P585684	TA47856_4513	TA47856_4513	TA47856_4513	1.77169	9.58379	15.1493	6.44e-07	2.12e-05	6.69186	Unknown
A_13_P002571	DRF1.3	AK249060	AK249060	1.22449	10.4364	15.1293	6.5e-07	2.13e-05	6.68148	gb|Hordeum vulgare subsp. vulgare cDNA clone: FLbaf16f14, mRNA sequence [AK249060]
A_13_P011006	AK252702	AK252702	AK251682	1.82881	10.0877	15.0973	6.61e-07	2.16e-05	6.66473	gb|Hordeum vulgare subsp. vulgare cDNA clone: FLbaf171k05, mRNA sequence [AK252702]
A_13_P151895	TA40027_4513	TA40027_4513	TA40027_4513	1.43501	9.06628	15.093	6.62e-07	2.16e-05	6.66249	tc|Rep: Phosphoinositide 3-kinase - Nicotiana tabacum (Common tobacco), partial (27%) [TC159373]
A_13_P212134	AK252190	AK252190	AK252190	-2.48604	11.3116	-15.0929	6.62e-07	2.16e-05	6.66246	gb|Hordeum vulgare subsp. vulgare cDNA clone: FLbaf149j12, mRNA sequence [AK252190]
A_13_P284034	BE422411	BE422411	BE422411	4.22757	8.61101	15.0808	6.66e-07	2.17e-05	6.65613	gb|HWM024cE.03r ITEC HWM Barley Leaf Library Hordeum vulgare subsp. vulgare cDNA clone HWM024cE.03, mRNA sequence [BE422411]
A_13_P321362	BF628696	BF628696	BF628696	4.05232	9.66703	15.0771	6.67e-07	2.17e-05	6.65422	Unknown
A_13_P128290	TA32817_4513	TA32817_4513	TA32817_4513	1.6857	15.1346	15.0761	6.67e-07	2.17e-05	6.65369	tc|Rep: Hypersensitive response protein - Triticum aestivum (Wheat), partial (53%) [TC167774]
A_13_P062821	EX583983	EX583983	AK355901	-1.54219	10.5694	-15.0733	6.68e-07	2.17e-05	6.65219	gb|HDP05G01w HDP Hordeum vulgare subsp. vulgare cDNA clone HDP05G01, mRNA sequence [EX583983]
A_13_P154160	BE422301	BE422301	AK355514	-1.99046	13.2225	-15.0642	6.71e-07	2.18e-05	6.64744	gb|HWM022cG.04r ITEC HWM Barley Leaf Library Hordeum vulgare subsp. vulgare cDNA clone HWM022cG.04, mRNA sequence [BE422301]
A_13_P488740	TA37560_4513	TA37560_4513	TA37560_4513	-1.23532	8.53859	-15.0615	6.72e-07	2.18e-05	6.64602	tc|Rep: Farnesyl pyrophosphate synthase - Oryza sativa subsp. japonica (Rice), complete [TC157059]
A_13_P002356	AK250386	AK250386	AK250386	1.54471	10.7578	15.0598	6.73e-07	2.18e-05	6.64514	gb|Hordeum vulgare subsp. vulgare cDNA clone: FLbaf82e05, mRNA sequence [AK250386]
A_13_P401225	lhbC	BE421610	BE421610	-1.40312	16.9397	-15.0564	6.74e-07	2.18e-05	6.64335	gb|HWM011cG.05r ITEC HWM Barley Leaf Library Hordeum vulgare subsp. vulgare cDNA clone HWM011cG.05, mRNA sequence [BE421610]
A_13_P486495	CB879686	CB879686	AK363722	-2.07276	12.0455	-15.0513	6.76e-07	2.18e-05	6.6407	Unknown
A_13_P034466	CA013698	CA013698	CA013698	3.15616	8.61945	15.0408	6.79e-07	2.19e-05	6.63519	gb|HT09D20r HT Hordeum vulgare subsp. vulgare cDNA clone HT09D20 5-PRIME, mRNA sequence [CA013698]
A_13_P560044	TC171467	TC171467	TC171467	1.7446	8.66424	15.0366	6.8e-07	2.19e-05	6.63295	tc|Rep: Predicted protein - Neurospora crassa, partial (6%) [TC171467]
A_13_P136335	TA34992_4513	TA34992_4513	AK360655	1.61638	12.692	15.0329	6.82e-07	2.19e-05	6.63105	tc|Rep: Peptide methionine sulfoxide reductase - Secale cereale (Rye), complete [TC164269]
A_13_P437266	BQ765961	BQ765961	BQ765961	5.19652	11.9478	15.0286	6.83e-07	2.19e-05	6.62876	Unknown
A_13_P134785	TA34550_4513	TA34550_4513	AK377113	2.42801	6.70631	15.0215	6.85e-07	2.19e-05	6.62504	tc|Rep: Cytosolic NADP malic enzyme - Oryza sativa subsp. japonica (Rice), partial (97%) [TC158935]
A_13_P149935	TA39316_4513	TA39316_4513	TA39316_4513	2.16546	9.95777	15.0215	6.85e-07	2.19e-05	6.62504	tc|Rep: Short-chain dehydrogenase/reductase protein-like - Oryza sativa subsp. japonica (Rice), partial (57%) [TC158610]
A_13_P136895	TA35169_4513	TA35169_4513	AK356839	-1.37501	13.383	-15.0215	6.85e-07	2.19e-05	6.62504	tc|Rep: Chromosome undetermined scaffold_406, whole genome shotgun sequence - Vitis vinifera (Grape), partial (69%) [TC165455]
A_13_P109515	EX586983	EX586983	EX586983	1.38362	6.48833	15.018	6.87e-07	2.19e-05	6.6232	gb|HDP33F05w HDP Hordeum vulgare subsp. vulgare cDNA clone HDP33F05, mRNA sequence [EX586983]
A_13_P142245	TA36858_4513	TA36858_4513	TA36858_4513	1.25134	12.5301	15.0141	6.88e-07	2.2e-05	6.62116	tc|Rep: LigA - Anaeromyxobacter dehalogenans (strain 2CP-C), partial (5%) [TC174658]
A_13_P165545	AK251711	AK251711	AK251711	-1.52267	11.5202	-15.0118	6.89e-07	2.2e-05	6.61996	gb|Hordeum vulgare subsp. vulgare cDNA clone: FLbaf124o21, mRNA sequence [AK251711]
A_13_P119615	TA30682_4513	TA30682_4513	TA30682_4513	1.45151	6.58582	15.0075	6.9e-07	2.2e-05	6.61768	Unknown
A_13_P030706	EX580096	EX580096	AK360924	-2.00226	10.8527	-15.0047	6.91e-07	2.2e-05	6.61623	gb|HDP30C09w HDP Hordeum vulgare subsp. vulgare cDNA clone HDP30C09, mRNA sequence [EX580096]
A_13_P176765	TA48685_4513	TA48685_4513	AK360219	2.94467	8.92757	15	6.93e-07	2.2e-05	6.61373	tc|Rep: Glutathione transferase III - Zea mays (Maize), partial (68%) [TC180878]
A_13_P101995	AK249967	AK249967	AK249967	1.40781	6.81962	14.9913	6.96e-07	2.21e-05	6.60918	gb|Hordeum vulgare subsp. vulgare cDNA clone: FLbaf56m13, mRNA sequence [AK249967]
A_13_P485565	BE422210	BE422210	AK354527	-2.56817	9.78696	-14.9837	6.98e-07	2.21e-05	6.60517	gb|HWM021cF.01r ITEC HWM Barley Leaf Library Hordeum vulgare subsp. vulgare cDNA clone HWM021cF.01, mRNA sequence [BE422210]
A_13_P164880	TA44453_4513	TA44453_4513	TA44453_4513	1.73542	9.48918	14.9836	6.98e-07	2.21e-05	6.60509	Unknown
A_13_P557599	TA31387_4513	TA31387_4513	AK353639	-1.53175	8.54149	-14.9792	7e-07	2.21e-05	6.60278	tc|Rep: Protein disulfide isomerase - Zea mays (Maize), partial (64%) [TC168907]
A_13_P547314	TC156008	TC156008	TC156008	2.42349	7.86166	14.9765	7.01e-07	2.21e-05	6.6014	Unknown
A_13_P440581	TA48465_4513	TA48465_4513	AK365278	2.32947	6.5096	14.9626	7.05e-07	2.22e-05	6.59405	tc|Rep: Hydrolase, alpha/beta fold family protein, expressed - Oryza sativa subsp. japonica (Rice), partial (83%) [TC185272]
A_13_P519264	BE420971	BE420971	AK248165	-1.33921	8.22515	-14.9581	7.07e-07	2.23e-05	6.59168	gb|HWM004.D12 ITEC HWM Barley Leaf Library Hordeum vulgare subsp. vulgare cDNA clone HWM004.D12, mRNA sequence [BE420971]
A_13_P489910	AK249127	AK249127	AK250523	-1.82689	12.9011	-14.9465	7.11e-07	2.24e-05	6.58554	gb|Hordeum vulgare subsp. vulgare cDNA clone: FLbaf13o21, mRNA sequence [AK249127]
A_13_P554919	AK249592	AK249592	AK249592	-2.34853	11.2758	-14.9433	7.12e-07	2.24e-05	6.58387	gb|Hordeum vulgare subsp. vulgare cDNA clone: FLbaf46o04, mRNA sequence [AK249592]
A_13_P184369	TA51372_4513	TA51372_4513	AK377024	-1.2861	8.85794	-14.939	7.14e-07	2.24e-05	6.58161	tc|Rep: CCAAT-binding transcription factor subunit B family protein, expressed - Oryza sativa subsp. japonica (Rice), partial (56%) [TC177171]
A_13_P532449	DN160235	DN160235	DN160235	2.45532	7.23109	14.9339	7.15e-07	2.24e-05	6.57888	Unknown
A_13_P470383	TA35587_4513	TA35587_4513	AK376855	1.95815	9.31546	14.9198	7.2e-07	2.24e-05	6.57142	Unknown
A_13_P102775	AK248195	AK248195	AK248195	1.94081	13.3065	14.9165	7.22e-07	2.24e-05	6.56967	gb|Hordeum vulgare subsp. vulgare cDNA clone: FLbaf91d21, mRNA sequence [AK248195]
A_13_P102660	BG365302	BG365302	AK354092	-1.28295	10.1803	-14.9161	7.22e-07	2.24e-05	6.56948	gb|HVSMEi0002D15f Hordeum vulgare 20 DAP spike EST library HVcDNA0010 (20 DAP) Hordeum vulgare subsp. vulgare cDNA clone HVSMEi0002D15f, mRNA sequence [BG365302]
A_13_P055291	AK252378	AK252378	AK252378	1.62004	8.57739	14.9099	7.24e-07	2.24e-05	6.56622	gb|Hordeum vulgare subsp. vulgare cDNA clone: FLbaf154h01, mRNA sequence [AK252378]
A_13_P409531	TA37643_4513	TA37643_4513	AK367849	-1.47896	11.7419	-14.9095	7.24e-07	2.24e-05	6.56599	tc|Rep: Plastidic general dicarboxylate transporter - Zea mays (Maize), partial (46%) [TC162651]
A_13_P052466	BQ461355	BQ461355	BQ461355	2.03667	10.564	14.9085	7.24e-07	2.24e-05	6.56545	gb|HD04I15r HD Hordeum vulgare cDNA clone HD04I15 5-PRIME, mRNA sequence [BQ461355]
A_13_P143305	TA37172_4513	TA37172_4513	TA37172_4513	1.79154	12.8638	14.9075	7.25e-07	2.24e-05	6.56495	tc|Rep: Sterol carrier protein 2-like - Oryza sativa subsp. japonica (Rice), complete [TC159370]
A_13_P375472	BI953093	BI953093	BI953093	-1.35602	7.7638	-14.9061	7.25e-07	2.24e-05	6.56419	Unknown
A_13_P301937	TA32001_4513	TA32001_4513	TA32001_4513	-1.38323	16.9101	-14.9044	7.26e-07	2.24e-05	6.56329	Unknown
A_13_P128610	TA32904_4513	TA32904_4513	TA32904_4513	1.68163	8.23325	14.901	7.27e-07	2.24e-05	6.56148	tc|Rep: Ripening-related protein-like - Oryza sativa subsp. japonica (Rice), partial (84%) [TC172415]
A_13_P176185	TA48457_4513	TA48457_4513	AK365010	2.02524	9.10605	14.8997	7.27e-07	2.24e-05	6.56079	tc|Rep: Aquaporin NIP1-3 - Oryza sativa subsp. japonica (Rice), partial (84%) [TC185900]
A_13_P186939	TA52311_4513	TA52311_4513	TA52311_4513	-1.66951	11.0341	-14.8992	7.28e-07	2.24e-05	6.56053	tc|Rep: Chromosome undetermined scaffold_155, whole genome shotgun sequence - Vitis vinifera (Grape), partial (20%) [TC166727]
A_13_P402490	TA48707_4513	TA48707_4513	AK367487	1.5374	7.85782	14.8956	7.29e-07	2.25e-05	6.55861	tc|Rep: Chromosome chr17 scaffold_12, whole genome shotgun sequence - Vitis vinifera (Grape), partial (38%) [TC167326]
A_13_P640584	LOC100136808	DQ646645	AK250844	-1.88893	9.63871	-14.8882	7.32e-07	2.25e-05	6.55472	gb|Hordeum vulgare putative FIDDLEHEAD very long chain fatty acid condensing enzyme FDH;1 mRNA, complete cds [DQ646645]
A_13_P122135	TA31361_4513	TA31361_4513	TA31361_4513	-1.79826	7.87766	-14.8857	7.33e-07	2.25e-05	6.55337	tc|Rep: Serine hydroxymethyltransferase - Triticum monococcum (Einkorn wheat) (Small spelt), complete [TC159869]
A_13_P125665	TA32169_4513	TA32169_4513	TA32169_4513	-2.74311	12.3727	-14.8749	7.36e-07	2.26e-05	6.54763	tc|Rep: EREB - Saccharum arundinaceum, partial (16%) [TC161312]
A_13_P053861	atg9	AM085509	AK363183	1.31098	8.76787	14.856	7.43e-07	2.28e-05	6.53761	gb|Hordeum vulgare mRNA for autophagy protein 9 (atg9 gene) [AM085509]
A_13_P277974	TA29197_4513	TA29197_4513	AK353897	-2.38598	11.8109	-14.8499	7.46e-07	2.28e-05	6.53439	Unknown
A_13_P125655	TA32167_4513	TA32167_4513	TA32167_4513	-2.74792	11.8815	-14.8474	7.46e-07	2.28e-05	6.53303	tc|Rep: EREB - Saccharum arundinaceum, partial (57%) [TC186452]
A_13_P212369	LOC548213	AK251396	AK251396	-1.58688	12.3534	-14.8452	7.47e-07	2.28e-05	6.53187	gb|Hordeum vulgare subsp. vulgare cDNA clone: FLbaf111b13, mRNA sequence [AK251396]
A_13_P427626	BQ471466	BQ471466	BQ471466	2.72437	12.1191	14.8407	7.49e-07	2.28e-05	6.52947	Unknown
A_13_P173530	TA47499_4513	TA47499_4513	TA47499_4513	3.05377	12.9325	14.8353	7.51e-07	2.29e-05	6.52662	tc|Rep: Lipoxygenase - Zea mays (Maize), partial (18%) [TC187892]
A_13_P150815	TA39614_4513	TA39614_4513	TA39614_4513	1.55117	8.7221	14.8318	7.52e-07	2.29e-05	6.52472	tc|Rep: Expressed protein - Oryza sativa subsp. japonica (Rice), partial (30%) [TC174988]
A_13_P151000	TA39678_4513	TA39678_4513	AK370479	-1.50739	12.3866	-14.83	7.53e-07	2.29e-05	6.52381	tc|Rep: Heat shock factor protein hsf8-like - Oryza sativa subsp. japonica (Rice), partial (58%) [TC166612]
A_13_P130610	BM816641	BM816641	AK359674	1.23074	13.7865	14.8295	7.53e-07	2.29e-05	6.52355	gb|HC114D07_SK.ab1 HC Hordeum vulgare subsp. vulgare cDNA clone HC114D07_SK.ab1 similar to Arginine decarboxylase,Arginine 2-monooxygenase,Glycine dehydrogenase (decarboxylating),, mRNA sequence [BM816641]
A_13_P516329	CX628558	CX628558	CX628558	2.56792	9.99006	14.8261	7.54e-07	2.29e-05	6.52173	Unknown
A_13_P547089	TA34749_4513	TA34749_4513	AK251408	1.26482	11.9069	14.8167	7.58e-07	2.29e-05	6.5167	tc|Rep: Chromosome chr7 scaffold_42, whole genome shotgun sequence - Vitis vinifera (Grape), partial (77%) [TC155709]
A_13_P043196	AK251723	AK251723	AK251723	-1.67488	11.278	-14.8166	7.58e-07	2.29e-05	6.51666	gb|Hordeum vulgare subsp. vulgare cDNA clone: FLbaf129l09, mRNA sequence [AK251723]
A_13_P073156	BE413410	BE413410	AK366810	2.45829	8.13438	14.8132	7.59e-07	2.29e-05	6.51484	gb|MCG011.D02R990625 ITEC MCG Barley Leaf [BE413410]
A_13_P024876	AK249647	AK249647	AK249647	1.9839	15.2369	14.8115	7.6e-07	2.29e-05	6.51396	gb|Hordeum vulgare subsp. vulgare cDNA clone: FLbaf44k13, mRNA sequence [AK249647]
A_13_P148495	TA38846_4513	TA38846_4513	TA38846_4513	1.97312	6.54751	14.7934	7.67e-07	2.31e-05	6.5043	tc|Rep: Chromosome chr12 scaffold_38, whole genome shotgun sequence - Vitis vinifera (Grape), partial (86%) [TC176074]
A_13_P100620	AK248645	AK248645	AK248645	5.13784	9.90931	14.7922	7.67e-07	2.31e-05	6.50367	gb|Hordeum vulgare subsp. vulgare cDNA clone: FLbaf172e21, mRNA sequence [AK248645]
A_13_P126360	TA32321_4513	TA32321_4513	TA32321_4513	-1.71533	14.3806	-14.79	7.68e-07	2.31e-05	6.50246	Unknown
A_13_P460093	TA31403_4513	TA31403_4513	AK359887	-1.77046	15.018	-14.7823	7.71e-07	2.31e-05	6.49835	Unknown
A_13_P532379	AK249592	AK249592	AK249592	-2.14284	10.7509	-14.7769	7.73e-07	2.32e-05	6.4955	gb|Hordeum vulgare subsp. vulgare cDNA clone: FLbaf46o04, mRNA sequence [AK249592]
A_13_P031611	AK251665	AK251665	AK251665	-1.33556	11.9493	-14.7695	7.76e-07	2.32e-05	6.49152	gb|Hordeum vulgare subsp. vulgare cDNA clone: FLbaf124i02, mRNA sequence [AK251665]
A_13_P537579	DN181564	DN181564	DN181564	-2.89434	9.75434	-14.7632	7.78e-07	2.33e-05	6.48814	Unknown
A_13_P062196	BM816007	BM816007	AK356066	3.29866	9.70537	14.7606	7.79e-07	2.33e-05	6.48679	gb|HB105E07_SK.ab1 HB Hordeum vulgare subsp. vulgare cDNA clone HB105E07_SK.ab1 similar to protein phosphatase 2C (AtP2C-HA); 19519-17666 [Arabidopsis thaliana],phosphoprotein phosphatase (EC 3.1.3.16) ABI1 [Arabidopsis thaliana] abscisic acid insensiti .
A_13_P535339	AK248906	AK248906	AK248906	-2.24003	10.8973	-14.7524	7.82e-07	2.33e-05	6.48236	gb|Hordeum vulgare subsp. vulgare cDNA clone: FLbaf4b23, mRNA sequence [AK248906]
A_13_P448448	BU992663	BU992663	BU992663	1.63166	8.81106	14.7445	7.85e-07	2.34e-05	6.47814	Unknown
A_13_P125345	TA32099_4513	TA32099_4513	AK354793	3.26208	9.96138	14.7378	7.88e-07	2.35e-05	6.47459	Unknown
A_13_P158660	TA42268_4513	TA42268_4513	AK365574	1.35662	11.3538	14.7331	7.9e-07	2.35e-05	6.47205	tc|Rep: Chromosome undetermined scaffold_147, whole genome shotgun sequence - Vitis vinifera (Grape), partial (53%) [TC185079]
A_13_P107280	EX591261	EX591261	AK360885	1.96122	9.91195	14.7235	7.94e-07	2.35e-05	6.46691	gb|HDP08B13w HDP Hordeum vulgare subsp. vulgare cDNA clone HDP08B13, mRNA sequence [EX591261]
A_13_P178019	TA49116_4513	TA49116_4513	TA49116_4513	-1.91144	11.1033	-14.7226	7.94e-07	2.35e-05	6.4664	tc|Rep: Peptidyl-prolyl cis-trans isomerase - Pyrus communis (Pear), partial (63%) [TC171914]
A_13_P574729	TC185134	TC185134	AK361980	1.35701	10.605	14.7074	8e-07	2.37e-05	6.45827	tc|Rep: MRNA, complete cds, clone: RAFL24-05-D16 - Arabidopsis thaliana (Mouse-ear cress), partial (7%) [TC185134]
A_13_P558694	AK252894	AK252894	AK252894	1.43263	9.82152	14.7066	8e-07	2.37e-05	6.45785	gb|Hordeum vulgare subsp. vulgare cDNA clone: FLbaf177n16, mRNA sequence [AK252894]
A_13_P088681	EX590221	EX590221	EX590221	3.31283	9.59069	14.7008	8.03e-07	2.37e-05	6.45474	gb|HDP12N03w HDP Hordeum vulgare subsp. vulgare cDNA clone HDP12N03, mRNA sequence [EX590221]
A_13_P244810	AK252182	AK252182	AK252182	-1.75988	11.6883	-14.7007	8.03e-07	2.37e-05	6.45468	gb|Hordeum vulgare subsp. vulgare cDNA clone: FLbaf149i01, mRNA sequence [AK252182]
A_13_P573399	TC183945	TC183945	TC183945	1.52653	6.5473	14.7003	8.03e-07	2.37e-05	6.45447	tc|Rep: 22.3kDa heat-shock protein - Aegilops longissima (Goatgrass), partial (28%) [TC183945]
A_13_P635162	LOC100127237	AK249593	AK249593	-1.60335	14.5134	-14.6918	8.06e-07	2.37e-05	6.44991	gb|Hordeum vulgare subsp. vulgare cDNA clone: FLbaf44a22, mRNA sequence [AK249593]
A_13_P572899	TA42763_4513	TA42763_4513	AK363028	-1.95852	12.8593	-14.6851	8.09e-07	2.38e-05	6.44628	tc|Rep: 1-deoxy-D-xylulose 5-phosphate synthase - Zea mays (Maize), partial (24%) [TC183597]
A_13_P614178	LOC100127237	AK249593	AK249593	-1.39469	15.4101	-14.6813	8.1e-07	2.38e-05	6.44423	gb|Hordeum vulgare subsp. vulgare cDNA clone: FLbaf44a22, mRNA sequence [AK249593]
A_13_P057831	BG414942	BG414942	AK363450	2.01393	10.1136	14.6738	8.13e-07	2.39e-05	6.44023	gb|HVSMEk0004G02f Hordeum vulgare testa [BG414942]
A_13_P552264	TC162604	TC162604	TC162604	1.9502	8.36325	14.668	8.16e-07	2.39e-05	6.43707	Unknown
A_13_P153050	BF256568	BF256568	AK374549	1.31133	9.93407	14.6575	8.2e-07	2.4e-05	6.43146	gb|HVSMEf0010F20f Hordeum vulgare seedling root EST library HVcDNA0007 (Etiolated and unstressed) Hordeum vulgare subsp. vulgare cDNA clone HVSMEf0010F20f, mRNA sequence [BF256568]
A_13_P015856	EX598032	EX598032	AK368951	2.28044	9.37286	14.6563	8.21e-07	2.4e-05	6.43078	gb|HDP11F05w HDP Hordeum vulgare subsp. vulgare cDNA clone HDP11F05, mRNA sequence [EX598032]
A_13_P064086	BQ464573	BQ464573	BQ464573	1.52817	8.34162	14.6482	8.24e-07	2.4e-05	6.42642	gb|HF02K17r HF Hordeum vulgare subsp. vulgare cDNA clone HF02K17 5-PRIME, mRNA sequence [BQ464573]
A_13_P584344	TC193044	TC193044	AK355321	-1.77048	10.5677	-14.6427	8.26e-07	2.4e-05	6.42344	Unknown
A_13_P481305	CB865101	CB865101	CB865101	5.75229	9.0516	14.642	8.26e-07	2.4e-05	6.42311	Unknown
A_13_P138020	TA35504_4513	TA35504_4513	AK374487	1.8447	9.03845	14.6403	8.27e-07	2.4e-05	6.42219	tc|Rep: Chromosome chr18 scaffold_1, whole genome shotgun sequence - Vitis vinifera (Grape), partial (31%) [TC174337]
A_13_P234439	TA28503_4513	TA28503_4513	AK357085	3.70245	15.1379	14.6368	8.29e-07	2.4e-05	6.42027	tc|Rep: Ferritin - Triticum aestivum (Wheat), partial (97%) [TC182645]
A_13_P254947	BE060616	BE060616	BE060616	1.50145	6.45851	14.6355	8.29e-07	2.4e-05	6.41957	Unknown
A_13_P120480	TA30968_4513	TA30968_4513	AK250272	-2.74406	14.2738	-14.6339	8.3e-07	2.4e-05	6.4187	tc|Rep: Chlorophyll a/b-binding protein WCAB precursor - Triticum aestivum (Wheat), partial (72%) [TC161151]
A_13_P135970	BQ765696	BQ765696	AK366997	2.32397	14.1988	14.6336	8.3e-07	2.4e-05	6.41853	gb|EBro03_SQ007_L21_R root, 3 week, waterlogged, cv Optic, EBro03 Hordeum vulgare subsp. vulgare cDNA clone EBro03_SQ007_L21 5', mRNA sequence [BQ765696]
A_13_P121835	TA31295_4513	TA31295_4513	TA31295_4513	-1.71696	12.3575	-14.6335	8.3e-07	2.4e-05	6.41851	tc|Rep: Cytochrome b6-f complex iron-sulfur subunit, chloroplast precursor - Triticum aestivum (Wheat), partial (96%) [TC192674]
A_13_P196764	TA54895_4513	TA54895_4513	AK357732	-1.5922	13.5838	-14.6334	8.3e-07	2.4e-05	6.41846	tc|Rep: Chromosome chr13 scaffold_48, whole genome shotgun sequence - Vitis vinifera (Grape), partial (7%) [TC192368]
A_13_P534374	TA33772_4513	TA33772_4513	TA33772_4513	2.36067	11.9066	14.6252	8.33e-07	2.41e-05	6.41402	tc|Rep: ESTs AU056822 - Oryza sativa subsp. japonica (Rice), complete [TC162720]
A_13_P038496	AK250780	AK250780	AK250780	-1.84036	12.7665	-14.6176	8.37e-07	2.41e-05	6.40991	gb|Hordeum vulgare subsp. vulgare cDNA clone: FLbaf91g02, mRNA sequence [AK250780]
A_13_P386852	TA30028_4513	TA30028_4513	AK250122	-1.44288	15.9201	-14.6143	8.38e-07	2.41e-05	6.40815	tc|Rep: Light-harvesting complex I - Hordeum vulgare (Barley), partial (79%) [TC157393]
A_13_P576764	TC186849	TC186849	TC186849	1.62381	8.42497	14.6043	8.42e-07	2.42e-05	6.40271	tc|Rep: FHA domain containing protein precursor - Mycobacterium sp. (strain KMS), partial (6%) [TC186849]
A_13_P029396	AV832410	AV832410	AK366636	-1.57596	12.0689	-14.6032	8.43e-07	2.42e-05	6.40214	gb|AV832410 K. Sato unpublished cDNA library: Hordeum vulgare subsp. vulgare leaves vegetative stage Hordeum vulgare subsp. vulgare cDNA clone baak12m08, mRNA sequence [AV832410]
A_13_P317512	BF626237	BF626237	BF626237	2.51211	17.0405	14.5786	8.53e-07	2.44e-05	6.38885	Unknown
A_13_P578959	TA28380_4513	TA28380_4513	TA28380_4513	-2.02143	13.5043	-14.5785	8.53e-07	2.44e-05	6.38876	tc|Rep: Virulence factor mce family protein - Leptospira interrogans, partial (8%) [TC188756]
A_13_P411755	TA31874_4513	TA31874_4513	TA31874_4513	-1.76277	13.9094	-14.5748	8.55e-07	2.44e-05	6.38675	Unknown
A_13_P084266	AK250431	AK250431	AK250431	1.59066	9.86577	14.574	8.55e-07	2.44e-05	6.38632	gb|Hordeum vulgare subsp. vulgare cDNA clone: FLbaf73i05, mRNA sequence [AK250431]
A_13_P212194	TA37586_4513	TA37586_4513	AK354462	1.87648	11.2537	14.5724	8.56e-07	2.44e-05	6.38546	tc|Rep: Glutamine amidotransferase class-I family protein, expressed - Oryza sativa subsp. japonica (Rice), partial (89%) [TC188109]
A_13_P279649	BE559362	BE559362	BE559362	-2.08205	12.7676	-14.57	8.57e-07	2.44e-05	6.38418	Unknown
A_13_P102985	EX589440	EX589440	AK355989	-2.17463	11.6537	-14.5677	8.58e-07	2.44e-05	6.38292	gb|HDP16O12w HDP Hordeum vulgare subsp. vulgare cDNA clone HDP16O12, mRNA sequence [EX589440]
A_13_P132815	TA34011_4513	TA34011_4513	TA34011_4513	2.12011	11.0851	14.5669	8.58e-07	2.44e-05	6.38251	tc|Rep: EF-hand Ca2+-binding protein CCD1 - Triticum aestivum (Wheat), partial (91%) [TC160318]
A_13_P100365	AK249104	AK249104	AK249104	-1.4354	7.29088	-14.5647	8.59e-07	2.44e-05	6.38131	gb|Hordeum vulgare subsp. vulgare cDNA clone: FLbaf22i22, mRNA sequence [AK249104]
A_13_P553949	AK250369	AK250369	AK250369	-2.589	13.1603	-14.5612	8.61e-07	2.44e-05	6.3794	gb|Hordeum vulgare subsp. vulgare cDNA clone: FLbaf76e15, mRNA sequence [AK250369]
A_13_P038401	BG345135	BG345135	AK375192	1.71333	9.26003	14.561	8.61e-07	2.44e-05	6.3793	gb|HVSMEg0018N09f Hordeum vulgare pre-anthesis spike EST library HVcDNA0008 (white to yellow anther) Hordeum vulgare subsp. vulgare cDNA clone HVSMEg0018N09f, mRNA sequence [BG345135]
A_13_P165420	TA44629_4513	TA44629_4513	AK369555	-1.65204	11.3282	-14.5604	8.61e-07	2.44e-05	6.37898	tc|Rep: Expressed protein - Oryza sativa subsp. japonica (Rice), partial (31%) [TC170733]
A_13_P128075	TA32758_4513	TA32758_4513	TA32758_4513	-1.51739	14.3427	-14.5512	8.65e-07	2.45e-05	6.37397	Unknown
A_13_P270730	lhbC	BE421610	BE421610	-1.79446	16.5983	-14.5492	8.66e-07	2.45e-05	6.37289	gb|HWM011cG.05r ITEC HWM Barley Leaf Library Hordeum vulgare subsp. vulgare cDNA clone HWM011cG.05, mRNA sequence [BE421610]
A_13_P115280	TA28997_4513	TA28997_4513	TA28997_4513	-1.92468	12.3165	-14.5474	8.67e-07	2.45e-05	6.3719	Unknown
A_13_P132770	TA34000_4513	TA34000_4513	AK375026	1.67536	12.0898	14.5454	8.67e-07	2.45e-05	6.37083	Unknown
A_13_P383682	BI955836	BI955836	BI955836	-2.78253	10.39	-14.5344	8.72e-07	2.46e-05	6.36484	Unknown
A_13_P145210	TA37781_4513	TA37781_4513	TA37781_4513	-1.33112	12.7078	-14.5319	8.73e-07	2.46e-05	6.36347	tc|Rep: Chromosome chr5 scaffold_2, whole genome shotgun sequence - Vitis vinifera (Grape), partial (56%) [TC190466]
A_13_P223829	AL500466	AL500466	AL500466	-2.12473	13.6056	-14.5302	8.74e-07	2.46e-05	6.3626	Unknown
A_13_P465568	CA004184	CA004184	AK364474	-1.51683	6.74318	-14.52	8.79e-07	2.47e-05	6.35705	Unknown
A_13_P211659	AJ433950	AJ433950	AJ433950	-1.46844	9.94183	-14.5142	8.81e-07	2.47e-05	6.35386	Unknown
A_13_P067061	BF265331	BF265331	BF265331	2.16875	7.14302	14.5127	8.82e-07	2.47e-05	6.35304	gb|HV_CEa0011K21f Hordeum vulgare seedling green leaf EST library HVcDNA0004 (Blumeria challenged) Hordeum vulgare subsp. vulgare cDNA clone HV_CEa0011K21f, mRNA sequence [BF265331]
A_13_P072471	AK252905	AK252905	AK252905	-1.48504	8.62346	-14.5126	8.82e-07	2.47e-05	6.35301	gb|Hordeum vulgare subsp. vulgare cDNA clone: FLbaf177o05, mRNA sequence [AK252905]
A_13_P081976	BE421011	BE421011	BE421011	1.25416	6.95325	14.5103	8.83e-07	2.47e-05	6.35174	gb|HWM004.H04 ITEC HWM Barley Leaf Library Hordeum vulgare subsp. vulgare cDNA clone HWM004.H04, mRNA sequence [BE421011]
A_13_P444803	TA35382_4513	TA35382_4513	AK375110	-1.30341	10.2954	-14.5073	8.84e-07	2.47e-05	6.35014	tc|Rep: Chromosome chr1 scaffold_5, whole genome shotgun sequence - Vitis vinifera (Grape), partial (47%) [TC156563]
A_13_P483015	CB867782	CB867782	CB867782	1.73843	9.86889	14.4949	8.9e-07	2.48e-05	6.34337	tc|Rep: Betaine aldehyde dehydrogenase - Hordeum brevisubulatum, partial (13%) [TC162468]
A_13_P410607	CX627875	CX627875	CX627875	-1.33464	11.9747	-14.4923	8.91e-07	2.48e-05	6.34195	gb|GBN006J17u GBN Hordeum vulgare cDNA clone GBN006J17 3-PRIME, mRNA sequence [CX627875]
A_13_P152930	TA40377_4513	TA40377_4513	AK374500	-1.76267	10.5982	-14.4754	8.99e-07	2.5e-05	6.33271	tc|Rep: Chromosome chr10 scaffold_297, whole genome shotgun sequence - Vitis vinifera (Grape), partial (32%) [TC164515]
A_13_P044901	CD054341	CD054341	AK373430	1.72582	11.4312	14.4712	9.01e-07	2.5e-05	6.33045	gb|HO01L23S HO Hordeum vulgare cDNA clone HO01L23 5-PRIME, mRNA sequence [CD054341]
A_13_P150500	TA39513_4513	TA39513_4513	TA39513_4513	-1.47631	9.88821	-14.4616	9.05e-07	2.51e-05	6.32523	tc|Rep: Chromosome chr1 scaffold_46, whole genome shotgun sequence - Vitis vinifera (Grape), partial (48%) [TC178293]
A_13_P443503	BU978839	BU978839	AK368909	-1.3318	9.25028	-14.4609	9.05e-07	2.51e-05	6.32482	Unknown
A_13_P516269	AK248660	AK248660	AK248660	-1.57127	11.3131	-14.4581	9.06e-07	2.51e-05	6.32329	gb|Hordeum vulgare subsp. vulgare cDNA clone: FLbaf1h04, mRNA sequence [AK248660]
A_13_P125240	LOC548240	X53580	AK364289	-2.81805	10.2453	-14.4559	9.07e-07	2.51e-05	6.32211	gb|Barley gln mRNA for glutamine synthetase 2 (EC 6.3.1.2) [X53580]
A_13_P401690	AK249323	AK249323	AK249323	-1.63844	10.0821	-14.4544	9.08e-07	2.51e-05	6.3213	gb|Hordeum vulgare subsp. vulgare cDNA clone: FLbaf25b18, mRNA sequence [AK249323]
A_13_P199734	TA55648_4513	TA55648_4513	TA55648_4513	1.41066	11.7212	14.4522	9.09e-07	2.51e-05	6.32007	Unknown
A_13_P226589	TA37509_4513	TA37509_4513	AK355261	1.22542	13.4982	14.4478	9.11e-07	2.51e-05	6.31767	tc|Rep: Predicted protein - Physcomitrella patens subsp. patens, partial (62%) [TC157777]
A_13_P379032	BI954348	BI954348	BI954348	-1.54643	15.0315	-14.447	9.12e-07	2.51e-05	6.31725	Unknown
A_13_P128540	AK248426	AK248426	AK248426	1.67736	11.8244	14.4462	9.12e-07	2.51e-05	6.3168	gb|Hordeum vulgare subsp. vulgare cDNA clone: FLbaf174e09, mRNA sequence [AK248426]
A_13_P470933	CA016685	CA016685	CA016685	1.64831	9.5848	14.4457	9.12e-07	2.51e-05	6.31655	tc|Rep: Autophagy - Triticum aestivum (Wheat), complete [TC154836]
A_13_P134780	TA34549_4513	TA34549_4513	TA34549_4513	5.1894	8.42818	14.4431	9.13e-07	2.51e-05	6.31512	tc|Rep: Cytosolic NADP malic enzyme - Oryza sativa subsp. japonica (Rice), partial (97%) [TC158935]
A_13_P135560	TA34770_4513	TA34770_4513	AK370769	1.43304	12.379	14.4326	9.18e-07	2.52e-05	6.30933	tc|Rep: Chromosome chr3 scaffold_8, whole genome shotgun sequence - Vitis vinifera (Grape), partial (37%) [TC167036]
A_13_P358677	TA28699_4513	TA28699_4513	AK250179	1.68405	13.0241	14.4306	9.19e-07	2.52e-05	6.30825	tc|Rep: Susceptibility homeodomain transciption factor - Oryza sativa (Rice), partial (84%) [TC184633]
A_13_P162995	TA43790_4513	TA43790_4513	AK372898	1.50525	6.15509	14.4271	9.21e-07	2.52e-05	6.30635	Unknown
A_13_P125265	AK248906	AK248906	AK248906	-2.27753	11.0421	-14.4136	9.27e-07	2.53e-05	6.29895	gb|Hordeum vulgare subsp. vulgare cDNA clone: FLbaf4b23, mRNA sequence [AK248906]
A_13_P403465	AK252476	AK252476	AK252476	-1.94411	9.88849	-14.4019	9.33e-07	2.54e-05	6.29254	gb|Hordeum vulgare subsp. vulgare cDNA clone: FLbaf159f01, mRNA sequence [AK252476]
A_13_P197989	TA55211_4513	TA55211_4513	TA55211_4513	-1.39594	8.02158	-14.4016	9.33e-07	2.54e-05	6.29236	tc|Rep: Chromosome chr12 scaffold_18, whole genome shotgun sequence - Vitis vinifera (Grape), partial (26%) [TC192441]
A_13_P052366	BQ763857	BQ763857	AK250467	3.08736	11.6122	14.3998	9.34e-07	2.54e-05	6.2914	gb|EBro03_SQ005_H18 _R root, 3 week, waterlogged, cv Optic, EBro03 Hordeum vulgare subsp. vulgare cDNA clone EBro03_SQ005_H18 5', mRNA sequence [BQ763857]
A_13_P312892	BF622839	BF622839	BF622839	-2.85297	13.683	-14.3995	9.34e-07	2.54e-05	6.29121	Unknown
A_13_P475523	BG343751	BG343751	AK353639	-1.29084	7.55573	-14.3866	9.4e-07	2.55e-05	6.28416	gb|HVSMEg0006K11f Hordeum vulgare pre-anthesis spike EST library HVcDNA0008 (white to yellow anther) Hordeum vulgare subsp. vulgare cDNA clone HVSMEg0006K11f, mRNA sequence [BG343751]
A_13_P404571	EX587164	EX587164	EX587164	-1.76158	13.162	-14.3815	9.42e-07	2.56e-05	6.28137	gb|HDP33B03w HDP Hordeum vulgare subsp. vulgare cDNA clone HDP33B03, mRNA sequence [EX587164]
A_13_P384387	LOC548240	X53580	AK364289	-2.71277	12.4296	-14.38	9.43e-07	2.56e-05	6.2805	gb|Barley gln mRNA for glutamine synthetase 2 (EC 6.3.1.2) [X53580]
A_13_P332187	AB032839	AB032839	AK360389	-1.45061	14.5273	-14.3768	9.45e-07	2.56e-05	6.2788	gb|Hordeum vulgare HVP1 mRNA for vacuolar proton-inorganic pyrophosphatase, complete cds [AB032839]
A_13_P025331	NHX3	DQ372061	AK359097	1.85016	10.4137	14.3725	9.47e-07	2.56e-05	6.27642	gb|Hordeum vulgare Na+ [DQ372061]
A_13_P096955	BQ466133	BQ466133	AK371139	2.04152	10.2448	14.372	9.47e-07	2.56e-05	6.27613	gb|HT01K19T HT Hordeum vulgare subsp. vulgare cDNA clone HT01K19 5-PRIME, mRNA sequence [BQ466133]
A_13_P202669	TA56388_4513	TA56388_4513	TA56388_4513	-1.68178	10.1661	-14.372	9.47e-07	2.56e-05	6.27611	tc|Rep: Os04g0304200 protein - Oryza sativa subsp. japonica (Rice), partial (39%) [TC165785]
A_13_P143765	AK251543	AK251543	AK251543	-1.66884	14.2147	-14.3626	9.51e-07	2.57e-05	6.27096	gb|Hordeum vulgare subsp. vulgare cDNA clone: FLbaf123d17, mRNA sequence [AK251543]
A_13_P130375	TA33356_4513	TA33356_4513	TA33356_4513	1.24711	8.30969	14.3569	9.54e-07	2.57e-05	6.26784	Unknown
A_13_P122295	TA31399_4513	TA31399_4513	TA31399_4513	-2.18427	12.9569	-14.3539	9.56e-07	2.57e-05	6.26617	Unknown
A_13_P529109	TA38870_4513	TA38870_4513	AK250332	4.13263	10.8807	14.3465	9.59e-07	2.57e-05	6.2621	Unknown
A_13_P180244	BF267318	BF267318	AK369856	1.20312	8.5658	14.3436	9.61e-07	2.57e-05	6.26049	gb|HV_CEa0017J01f Hordeum vulgare seedling green leaf EST library HVcDNA0004 (Blumeria challenged) Hordeum vulgare subsp. vulgare cDNA clone HV_CEa0017J01f, mRNA sequence [BF267318]
A_13_P518354	TA33713_4513	TA33713_4513	TA33713_4513	2.4711	10.7468	14.342	9.61e-07	2.57e-05	6.25962	tc|Rep: Chromosome chr7 scaffold_20, whole genome shotgun sequence - Vitis vinifera (Grape), partial (91%) [TC164370]
A_13_P115540	TA29133_4513	TA29133_4513	AK353897	-1.53905	7.62262	-14.3405	9.62e-07	2.57e-05	6.25882	tc|Rep: Elongation factor G, chloroplast precursor - Glycine max (Soybean), partial (30%) [TC168099]
A_13_P516934	CX628951	CX628951	CX628951	-1.33425	14.4882	-14.3392	9.63e-07	2.57e-05	6.25808	Unknown
A_13_P525389	DN157043	DN157043	DN157043	-2.57569	13.0785	-14.3376	9.64e-07	2.57e-05	6.25723	Unknown
A_13_P635812	LOC100127237	AK249593	AK251089	-1.62038	14.0666	-14.3334	9.66e-07	2.57e-05	6.25492	gb|Hordeum vulgare subsp. vulgare cDNA clone: FLbaf44a22, mRNA sequence [AK249593]
A_13_P547409	TA41278_4513	TA41278_4513	TA41278_4513	1.25071	8.5536	14.3315	9.67e-07	2.57e-05	6.25384	tc|Rep: Chromosome chr6 scaffold_15, whole genome shotgun sequence - Vitis vinifera (Grape), partial (21%) [TC156118]
A_13_P183669	TA51132_4513	TA51132_4513	AK360630	-1.39125	7.44893	-14.3314	9.67e-07	2.57e-05	6.25379	tc|Rep: Chromosome undetermined scaffold_151, whole genome shotgun sequence - Vitis vinifera (Grape), partial (45%) [TC192699]
A_13_P329582	BG301236	BG301236	BG301236	-1.76186	12.3708	-14.3313	9.67e-07	2.57e-05	6.25373	Unknown
A_13_P145045	TA37729_4513	TA37729_4513	AK354260	-1.63707	14.0172	-14.3299	9.67e-07	2.57e-05	6.253	Unknown
A_13_P065776	AK248328	AK248328	AK248328	1.68921	10.5885	14.3177	9.73e-07	2.58e-05	6.24623	gb|Hordeum vulgare subsp. vulgare cDNA clone: FLbaf50e02, mRNA sequence [AK248328]
A_13_P120855	TA31070_4513	TA31070_4513	TA31070_4513	-1.83628	13.5527	-14.3174	9.74e-07	2.58e-05	6.24607	tc|Rep: Parvulin-type peptidyl-prolyl cis/trans isomerase - Lotus japonicus, partial (48%) [TC190863]
A_13_P178744	TA49365_4513	TA49365_4513	TA49365_4513	1.36528	9.73839	14.3172	9.74e-07	2.58e-05	6.24598	tc|Rep: Os05g0536900 protein - Oryza sativa subsp. japonica (Rice), complete [TC180483]
A_13_P574554	TC184997	TC184997	TC184997	1.48927	6.45182	14.3154	9.75e-07	2.58e-05	6.245	tc|Rep: Subtilisin-chymotrypsin inhibitor 2 - Hordeum vulgare (Barley), complete [TC184997]
A_13_P223839	TA34788_4513	TA34788_4513	AK358374	1.66944	10.8559	14.3144	9.75e-07	2.58e-05	6.24441	tc|Rep: Aquaporin TIP4-2 - Zea mays (Maize), partial (46%) [TC163147]
A_13_P178254	TA49190_4513	TA49190_4513	AK372417	-1.43962	10.7799	-14.3002	9.82e-07	2.59e-05	6.23659	tc|Rep: Chromosome chr11 scaffold_13, whole genome shotgun sequence - Vitis vinifera (Grape), partial (20%) [TC177771]
A_13_P202524	TA56350_4513	TA56350_4513	TA56350_4513	1.26562	6.55206	14.2989	9.83e-07	2.59e-05	6.23588	tc|Rep: Ubiquitin-conjugating enzyme E2-23 kDa - Triticum aestivum (Wheat), partial (53%) [TC166785]
A_13_P402825	TA34271_4513	TA34271_4513	TA34271_4513	-1.40098	11.8116	-14.2964	9.84e-07	2.59e-05	6.23447	Unknown
A_13_P400370	BJ462091	BJ462091	BJ462091	-1.19368	13.8018	-14.2938	9.85e-07	2.59e-05	6.23307	Unknown
A_13_P026296	BE421953	BE421953	AK372144	2.17832	11.409	14.2936	9.85e-07	2.59e-05	6.23294	gb|HWM017cB.07r ITEC HWM Barley Leaf Library Hordeum vulgare subsp. vulgare cDNA clone HWM017cB.07, mRNA sequence [BE421953]
A_13_P476518	AK253034	AK253034	AK253034	-1.79498	8.94929	-14.2896	9.87e-07	2.59e-05	6.23075	gb|Hordeum vulgare subsp. vulgare cDNA clone: FLbaf34p06, mRNA sequence [AK253034]
A_13_P089046	AK250736	AK250736	AK250736	1.58036	9.97375	14.286	9.89e-07	2.6e-05	6.22872	gb|Hordeum vulgare subsp. vulgare cDNA clone: FLbaf93m18, mRNA sequence [AK250736]
A_13_P024966	BQ762289	BQ762289	BQ762289	2.89153	8.0808	14.2831	9.91e-07	2.6e-05	6.22711	gb|EBro01_SQ005_J09_R root, 3 week, hydroponic grown, no treatment, cv Optic, EBro01 Hordeum vulgare subsp. vulgare cDNA clone EBro01_SQ005_J09 5', mRNA sequence [BQ762289]
A_13_P160560	TA42957_4513	TA42957_4513	AK354280	-1.84995	9.68715	-14.2814	9.92e-07	2.6e-05	6.22619	tc|Rep: Plastid alpha-amylase - Malus domestica (Apple) (Malus sylvestris), partial (21%) [TC172666]
A_13_P411630	BF256825	BF256825	AK252277	2.53297	12.1447	14.2766	9.94e-07	2.6e-05	6.22357	gb|HVSMEf0011B21f Hordeum vulgare seedling root EST library HVcDNA0007 (Etiolated and unstressed) Hordeum vulgare subsp. vulgare cDNA clone HVSMEf0011B21f, mRNA sequence [BF256825]
A_13_P397515	BJ447554	BJ447554	BJ447554	-1.41095	8.25857	-14.275	9.95e-07	2.6e-05	6.22266	Unknown
A_13_P007656	LOC548244	U66876	AK359692	-1.36454	12.2085	-14.2714	9.97e-07	2.6e-05	6.22065	gb|Hordeum vulgare ADP-glucose pyrophosphorylase large subunit (blpl) mRNA, complete cds [U66876]
A_13_P154345	TA40853_4513	TA40853_4513	TA40853_4513	1.86237	9.5155	14.2598	1e-06	2.62e-05	6.21422	tc|Rep: Chromosome chr18 scaffold_1, whole genome shotgun sequence - Vitis vinifera (Grape), partial (67%) [TC170048]
A_13_P529669	AK248202	AK248202	AK248202	1.37119	13.0325	14.2499	1.01e-06	2.63e-05	6.20874	gb|Hordeum vulgare subsp. vulgare cDNA clone: FLbaf13j03, mRNA sequence [AK248202]
A_13_P011796	U26545	U26545	U26545	-1.75799	12.479	-14.246	1.01e-06	2.63e-05	6.20657	gb|Hordeum vulgare Mg-chelatase subunit (Xantha-h) mRNA, partial cds [U26545]
A_13_P012236	AK249470	AK249470	AK249470	2.61584	11.2375	14.2438	1.01e-06	2.63e-05	6.20538	gb|Hordeum vulgare subsp. vulgare cDNA clone: FLbaf32i04, mRNA sequence [AK249470]
A_13_P130810	TA33471_4513	TA33471_4513	AK374435	1.38728	12.1737	14.2351	1.02e-06	2.64e-05	6.20055	tc|Rep: Ubiquitin carrier protein - Oryza sativa subsp. indica (Rice), partial (95%) [TC182332]
A_13_P541094	DN185738	DN185738	AK371710	1.62358	8.81226	14.2317	1.02e-06	2.64e-05	6.19866	Unknown
A_13_P135455	TA34739_4513	TA34739_4513	TA34739_4513	1.65806	8.37265	14.228	1.02e-06	2.64e-05	6.19659	tc|Rep: LigA - Anaeromyxobacter dehalogenans (strain 2CP-C), partial (6%) [TC182417]
A_13_P398146	AK251669	AK251669	AK251669	-1.45703	9.25261	-14.2205	1.02e-06	2.65e-05	6.19247	gb|Hordeum vulgare subsp. vulgare cDNA clone: FLbaf124i14, mRNA sequence [AK251669]
A_13_P237976	AV833146	AV833146	AK367849	-1.69937	8.72508	-14.2193	1.02e-06	2.65e-05	6.1918	Unknown
A_13_P442878	BU975383	BU975383	BU975383	1.29335	11.4955	14.2143	1.03e-06	2.65e-05	6.189	tc|Rep: Os01g0148000 protein - Oryza sativa subsp. japonica (Rice), partial (13%) [TC159996]
A_13_P136855	TA35157_4513	TA35157_4513	TA35157_4513	1.95186	12.7444	14.212	1.03e-06	2.65e-05	6.18774	tc|Rep: Galactokinase - Pisum sativum (Garden pea), partial (84%) [TC154093]
A_13_P106430	EX599999	EX599999	AK363479	2.10183	7.87074	14.2111	1.03e-06	2.65e-05	6.1872	gb|HDP38C17w HDP Hordeum vulgare subsp. vulgare cDNA clone HDP38C17, mRNA sequence [EX599999]
A_13_P347707	BG414477	BG414477	BG414477	-1.2846	12.0886	-14.2077	1.03e-06	2.65e-05	6.18532	tc|Rep: Cystathionine gamma-synthase - Zea mays (Maize), partial (65%) [TC158904]
A_13_P345544	BG369231	BG369231	BG369231	3.21405	7.76478	14.2058	1.03e-06	2.65e-05	6.18431	Unknown
A_13_P519659	TA43928_4513	TA43928_4513	TA43928_4513	-1.52752	12.9331	-14.2027	1.03e-06	2.65e-05	6.18255	Unknown
A_13_P607857	HvPIP2;4	AB219525	AK252600	-1.78266	11.8149	-14.1996	1.03e-06	2.65e-05	6.18083	gb|Hordeum vulgare HvPIP2;4 mRNA for PIP aquaporin isoform, complete cds [AB219525]
A_13_P108130	EX589168	EX589168	EX589168	-1.41954	10.908	-14.1968	1.04e-06	2.65e-05	6.17929	gb|HDP20K23w HDP Hordeum vulgare subsp. vulgare cDNA clone HDP20K23, mRNA sequence [EX589168]
A_13_P408071	BJ481850	BJ481850	BJ481850	-1.92203	10.05	-14.1965	1.04e-06	2.65e-05	6.17909	Unknown
A_13_P399826	BJ458324	BJ458324	BJ458324	-1.25379	13.4106	-14.195	1.04e-06	2.65e-05	6.1783	Unknown
A_13_P020296	AK249899	AK249899	AK249899	2.01451	10.0904	14.1844	1.04e-06	2.65e-05	6.1724	gb|Hordeum vulgare subsp. vulgare cDNA clone: FLbaf59f23, mRNA sequence [AK249899]
A_13_P187549	TA52550_4513	TA52550_4513	TA52550_4513	-1.24769	9.39396	-14.1834	1.04e-06	2.65e-05	6.17181	tc|Rep: Transposon protein - Oryza sativa subsp. indica (Rice), partial (41%) [TC167427]
A_13_P226184	AL502401	AL502401	AK355805	1.86481	11.0509	14.1832	1.04e-06	2.65e-05	6.17168	Unknown
A_13_P125040	AK249662	AK249662	AK248826	1.56188	15.949	14.1826	1.04e-06	2.65e-05	6.1714	gb|Hordeum vulgare subsp. vulgare cDNA clone: FLbaf41h14, mRNA sequence [AK249662]
A_13_P483680	LOC548213	AK251396	AK251396	-1.57006	12.2922	-14.1813	1.04e-06	2.65e-05	6.17067	gb|Hordeum vulgare subsp. vulgare cDNA clone: FLbaf111b13, mRNA sequence [AK251396]
A_13_P569924	TC181010	TC181010	TC181010	6.00465	10.5778	14.1807	1.04e-06	2.65e-05	6.17031	tc|Rep: Virus coat protein - Groundnut rosette assistor virus, partial (13%) [TC181010]
A_13_P221144	AK250377	AK250377	AK250377	1.52548	9.89447	14.1806	1.04e-06	2.65e-05	6.17024	gb|Hordeum vulgare subsp. vulgare cDNA clone: FLbaf76f21, mRNA sequence [AK250377]
A_13_P121960	TA31323_4513	TA31323_4513	TA31323_4513	1.75688	11.8606	14.1786	1.05e-06	2.65e-05	6.16916	Unknown
A_13_P122130	AK249685	AK249685	AK249685	-1.70822	14.1097	-14.1769	1.05e-06	2.65e-05	6.16819	gb|Hordeum vulgare subsp. vulgare cDNA clone: FLbaf45c03, mRNA sequence [AK249685]
A_13_P266857	BE411106	BE411106	AK358929	-2.01293	10.1834	-14.1714	1.05e-06	2.65e-05	6.16516	tc|Rep: Ribosome recycling factor, chloroplast precursor - Oryza sativa subsp. indica (Rice), partial (85%) [TC179272]
A_13_P008791	AK250441	AK250441	AK250441	2.01037	8.61022	14.1702	1.05e-06	2.65e-05	6.16445	gb|Hordeum vulgare subsp. vulgare cDNA clone: FLbaf73m22, mRNA sequence [AK250441]
A_13_P038351	AK248163	AK248163	AK248163	-1.40914	10.7017	-14.1696	1.05e-06	2.65e-05	6.16416	gb|Hordeum vulgare subsp. vulgare cDNA clone: FLbaf84l17, mRNA sequence [AK248163]
A_13_P027121	DN180977	DN180977	DN180977	1.4863	6.91788	14.1662	1.05e-06	2.65e-05	6.16223	gb|HO25I05S HO Hordeum vulgare cDNA clone HO25I05 5-PRIME, mRNA sequence [DN180977]
A_13_P186949	TA52317_4513	TA52317_4513	AK357674	-1.50639	8.98989	-14.1658	1.05e-06	2.65e-05	6.16204	tc|Rep: Chromosome chr14 scaffold_164, whole genome shotgun sequence - Vitis vinifera (Grape), partial (64%) [TC170344]
A_13_P120580	TA30990_4513	TA30990_4513	AK360720	4.50034	8.8931	14.1619	1.05e-06	2.65e-05	6.15987	tc|Rep: Expressed protein - Oryza sativa subsp. japonica (Rice), partial (65%) [TC176026]
A_13_P019016	LOC100127242	AB367450	AK362711	-2.65342	12.8763	-14.1612	1.05e-06	2.65e-05	6.15942	gb|Hordeum vulgare mRNA for putative chloroplast inner envelope protein, partial cds, clone: PALpGBD-07 [AB367450]
A_13_P237866	AK249842	AK249842	AK249842	-1.8101	12.3305	-14.1582	1.06e-06	2.65e-05	6.15777	gb|Hordeum vulgare subsp. vulgare cDNA clone: FLbaf58k02, mRNA sequence [AK249842]
A_13_P162390	TA43582_4513	TA43582_4513	AK357357	-2.09411	9.28317	-14.1569	1.06e-06	2.65e-05	6.15708	tc|Rep: Predicted protein - Physcomitrella patens subsp. patens, partial (17%) [TC173970]
A_13_P243010	TA35118_4513	TA35118_4513	TA35118_4513	-2.04391	12.1819	-14.1548	1.06e-06	2.65e-05	6.15586	Unknown
A_13_P089341	BU984001	BU984001	AK368572	-1.18895	13.1261	-14.1547	1.06e-06	2.65e-05	6.15585	gb|HA31L03r HA Hordeum vulgare subsp. vulgare cDNA clone HA31L03 5-PRIME, mRNA sequence [BU984001]
A_13_P145980	TA38027_4513	TA38027_4513	AK357331	-1.19563	12.656	-14.1533	1.06e-06	2.65e-05	6.15504	tc|Rep: Chromosome chr18 scaffold_1, whole genome shotgun sequence - Vitis vinifera (Grape), partial (26%) [TC182849]
A_13_P414110	BM101086	BM101086	AK361441	2.87209	8.8381	14.152	1.06e-06	2.65e-05	6.15431	tc|Rep: GTP-binding protein Rab6 - Oryza sativa subsp. japonica (Rice), partial (92%) [TC167740]
A_13_P015631	AK248202	AK248202	AK248202	1.32904	12.6054	14.1498	1.06e-06	2.65e-05	6.15309	gb|Hordeum vulgare subsp. vulgare cDNA clone: FLbaf13j03, mRNA sequence [AK248202]
A_13_P028496	BU993348	BU993348	AK365844	2.09661	9.36778	14.1494	1.06e-06	2.65e-05	6.15288	gb|HD13F10r HD Hordeum vulgare cDNA clone HD13F10 5-PRIME, mRNA sequence [BU993348]
A_13_P048511	AK252476	AK252476	AK252476	-1.73491	13.1197	-14.1409	1.07e-06	2.66e-05	6.1481	gb|Hordeum vulgare subsp. vulgare cDNA clone: FLbaf159f01, mRNA sequence [AK252476]
A_13_P375607	BI953139	BI953139	BI953139	-1.99885	12.8708	-14.1349	1.07e-06	2.66e-05	6.14479	Unknown
A_13_P403330	LOC100127236	AK250046	AK250046	-2.13831	11.7858	-14.1298	1.07e-06	2.67e-05	6.1419	gb|Hordeum vulgare subsp. vulgare cDNA clone: FLbaf61e13, mRNA sequence [AK250046]
A_13_P413895	BM100739	BM100739	AK367052	4.52188	9.78388	14.1228	1.08e-06	2.68e-05	6.13803	Unknown
A_13_P401390	AK252236	AK252236	AK252236	-1.2343	7.65431	-14.1166	1.08e-06	2.68e-05	6.13454	gb|Hordeum vulgare subsp. vulgare cDNA clone: FLbaf142g23, mRNA sequence [AK252236]
A_13_P084761	AK248339	AK248339	AK248339	-1.47682	12.0201	-14.1144	1.08e-06	2.68e-05	6.13333	gb|Hordeum vulgare subsp. vulgare cDNA clone: FLbaf50n18, mRNA sequence [AK248339]
A_13_P120615	BE422411	BE422411	AK360720	4.56836	9.02648	14.1035	1.09e-06	2.69e-05	6.12723	gb|HWM024cE.03r ITEC HWM Barley Leaf Library Hordeum vulgare subsp. vulgare cDNA clone HWM024cE.03, mRNA sequence [BE422411]
A_13_P612472	HvPIP1;1	AB286964	AB286964	-1.41321	11.5472	-14.1017	1.09e-06	2.69e-05	6.12619	gb|Hordeum vulgare HvPIP1;1 mRNA for aquaporin, complete cds [AB286964]
A_13_P224874	TA34993_4513	TA34993_4513	AK360655	1.24188	13.4007	14.0971	1.09e-06	2.7e-05	6.1236	tc|Rep: Peptide methionine sulfoxide reductase - Secale cereale (Rye), complete [TC164269]
A_13_P448978	AK251498	AK251498	AK251498	-1.46007	10.2419	-14.0941	1.09e-06	2.7e-05	6.12194	gb|Hordeum vulgare subsp. vulgare cDNA clone: FLbaf125j04, mRNA sequence [AK251498]
A_13_P489925	TA28178_4513	TA28178_4513	AK362459	-1.95783	11.3532	-14.0868	1.1e-06	2.71e-05	6.11787	Unknown
A_13_P404966	TA35432_4513	TA35432_4513	TA35432_4513	3.15267	10.2339	14.0804	1.1e-06	2.71e-05	6.11424	tc|Rep: Chromosome chr13 scaffold_45, whole genome shotgun sequence - Vitis vinifera (Grape), partial (51%) [TC155754]
A_13_P230834	AL507516	AL507516	AL507516	-1.91928	9.19825	-14.0761	1.1e-06	2.72e-05	6.11185	tc|Rep: Triosephosphate isomerase, chloroplast precursor - Secale cereale (Rye), partial (53%) [TC161371]
A_13_P361027	BQ466133	BQ466133	BQ466133	1.52244	7.773	14.0747	1.1e-06	2.72e-05	6.11108	gb|HT01K19T HT Hordeum vulgare subsp. vulgare cDNA clone HT01K19 5-PRIME, mRNA sequence [BQ466133]
A_13_P204839	TA56929_4513	TA56929_4513	TA56929_4513	-2.37735	10.3562	-14.0719	1.1e-06	2.72e-05	6.10948	Unknown
A_13_P266712	BE411001	BE411001	AK372098	1.779	12.0151	14.0639	1.11e-06	2.73e-05	6.10499	tc|Rep: Chromosome undetermined scaffold_213, whole genome shotgun sequence - Vitis vinifera (Grape), partial (90%) [TC158661]
A_13_P577089	BF261149	BF261149	AK370385	1.54762	6.1816	14.057	1.11e-06	2.73e-05	6.10111	Unknown
A_13_P477733	CA592782	CA592782	AK359688	-2.09037	13.0034	-14.0489	1.12e-06	2.73e-05	6.09655	Unknown
A_13_P310037	BF620983	BF620983	BF620983	-2.56973	14.2916	-14.0461	1.12e-06	2.73e-05	6.095	Unknown
A_13_P107415	EX578714	EX578714	EX578714	1.2875	8.23822	14.0453	1.12e-06	2.73e-05	6.09457	gb|HDP39K18w HDP Hordeum vulgare subsp. vulgare cDNA clone HDP39K18, mRNA sequence [EX578714]
A_13_P135810	TA34840_4513	TA34840_4513	TA34840_4513	1.36109	9.48515	14.0453	1.12e-06	2.73e-05	6.09457	tc|Rep: Os09g0475500 protein - Oryza sativa subsp. japonica (Rice), partial (98%) [TC173016]
A_13_P386297	BI956664	BI956664	BI956664	-1.2666	13.5211	-14.0446	1.12e-06	2.73e-05	6.09416	Unknown
A_13_P170150	TA46302_4513	TA46302_4513	AK372139	2.56232	9.8166	14.0438	1.12e-06	2.73e-05	6.09369	tc|Rep: 1-aminocyclopropane-1-carboxylate oxidase - Sorghum bicolor (Sorghum) (Sorghum vulgare), partial (61%) [TC171699]
A_13_P121985	TA31328_4513	TA31328_4513	TA31328_4513	1.29421	11.4783	14.0433	1.12e-06	2.73e-05	6.09343	tc|Rep: Chromosome chr9 scaffold_7, whole genome shotgun sequence - Vitis vinifera (Grape), partial (97%) [TC184562]
A_13_P415915	BM371505	BM371505	BM371505	-1.95544	13.4746	-14.0422	1.12e-06	2.73e-05	6.09283	tc|Rep: Oxygen-evolving enhancer protein 3-1, chloroplast precursor - Zea mays (Maize), partial (58%) [TC191355]
A_13_P301367	TA32001_4513	TA32001_4513	TA32001_4513	-1.27735	15.6621	-14.0345	1.13e-06	2.74e-05	6.08845	Unknown
A_13_P561779	TA37305_4513	TA37305_4513	TA37305_4513	1.50392	10.7292	14.0338	1.13e-06	2.74e-05	6.08811	tc|Rep: Chromosome chr14 scaffold_9, whole genome shotgun sequence - Vitis vinifera (Grape), partial (38%) [TC173068]
A_13_P243357	AK250170	AK250170	AK250170	-1.40587	9.43789	-14.0281	1.13e-06	2.74e-05	6.0849	gb|Hordeum vulgare subsp. vulgare cDNA clone: FLbaf64k16, mRNA sequence [AK250170]
A_13_P547509	AK252870	AK252870	AK252870	-1.96821	13.822	-14.0225	1.13e-06	2.75e-05	6.08173	gb|Hordeum vulgare subsp. vulgare cDNA clone: FLbaf170g08, mRNA sequence [AK252870]
A_13_P142090	TA36814_4513	TA36814_4513	AK367598	1.17126	10.8008	14.0214	1.13e-06	2.75e-05	6.08112	tc|Rep: SNF7 protein-like - Oryza sativa subsp. japonica (Rice), partial (97%) [TC155406]
A_13_P415335	EX583866	EX583866	AK364242	1.42953	9.81038	14.0197	1.13e-06	2.75e-05	6.08015	gb|HDP05I19w HDP Hordeum vulgare subsp. vulgare cDNA clone HDP05I19, mRNA sequence [EX583866]
A_13_P297382	TA30028_4513	TA30028_4513	TA30028_4513	-1.49517	15.5766	-14.0132	1.14e-06	2.75e-05	6.07646	tc|Rep: Light-harvesting complex I - Hordeum vulgare (Barley), partial (79%) [TC157393]
A_13_P136715	TA35118_4513	TA35118_4513	TA35118_4513	-2.16581	11.2314	-14.0096	1.14e-06	2.76e-05	6.07445	tc|Rep: Chromosome chr1 scaffold_5, whole genome shotgun sequence - Vitis vinifera (Grape), partial (40%) [TC166126]
A_13_P128720	TA32940_4513	TA32940_4513	AK367985	-3.58622	10.6372	-14.0066	1.14e-06	2.76e-05	6.07278	tc|Rep: Expansin EXPA11 - Triticum aestivum (Wheat), complete [TC159560]
A_13_P204804	TA56920_4513	TA56920_4513	AK374441	1.54715	10.7015	14.0039	1.14e-06	2.76e-05	6.07122	tc|Rep: Os08g0269800 protein - Oryza sativa subsp. japonica (Rice), partial (96%) [TC182558]
A_13_P583214	TC192195	TC192195	AK370413	1.6435	8.1197	13.9918	1.15e-06	2.77e-05	6.06442	Unknown
A_13_P300017	AK249417	AK249417	AK249417	-1.9835	12.0768	-13.9876	1.15e-06	2.78e-05	6.06204	gb|Hordeum vulgare subsp. vulgare cDNA clone: FLbaf28n22, mRNA sequence [AK249417]
A_13_P278084	AK252317	AK252317	AK252317	-1.40049	10.3132	-13.9811	1.16e-06	2.78e-05	6.05837	gb|Hordeum vulgare subsp. vulgare cDNA clone: FLbaf151b16, mRNA sequence [AK252317]
A_13_P135985	TA34894_4513	TA34894_4513	AK369352	1.29959	12.7029	13.9782	1.16e-06	2.79e-05	6.05674	tc|Rep: Diacylglycerol kinase 1 - Oryza sativa subsp. indica (Rice), partial (51%) [TC161081]
A_13_P201299	TA56040_4513	TA56040_4513	AK362759	1.80123	11.5571	13.974	1.16e-06	2.79e-05	6.05437	Unknown
A_13_P001321	AL506581	AL506581	AK365829	1.21093	9.14748	13.9651	1.17e-06	2.8e-05	6.04932	gb|AL506581 Hordeum vulgare Barke developing caryopsis (3.-15.DAP) Hordeum vulgare subsp. vulgare cDNA clone HY03J13T 5', mRNA sequence [AL506581]
A_13_P368827	TA37334_4513	TA37334_4513	TA37334_4513	1.15303	10.3722	13.9632	1.17e-06	2.8e-05	6.04823	tc|Rep: Chromosome chr1 scaffold_5, whole genome shotgun sequence - Vitis vinifera (Grape), partial (42%) [TC179855]
A_13_P246481	TA37822_4513	TA37822_4513	AK354827	2.66343	11.2255	13.962	1.17e-06	2.8e-05	6.04755	tc|Rep: Chromosome chr5 scaffold_64, whole genome shotgun sequence - Vitis vinifera (Grape), partial (77%) [TC172264]
A_13_P462243	TA47499_4513	TA47499_4513	AK367367	3.01604	12.7242	13.9533	1.17e-06	2.81e-05	6.04265	tc|Rep: Lipoxygenase - Zea mays (Maize), partial (18%) [TC187892]
A_13_P301672	TA37729_4513	TA37729_4513	AK363222	-1.74782	13.4022	-13.9461	1.18e-06	2.82e-05	6.03856	tc|Rep: Chromosome chr1 scaffold_75, whole genome shotgun sequence - Vitis vinifera (Grape), partial (38%) [TC156064]
A_13_P438741	BQ767903	BQ767903	BQ767903	-1.29636	8.64153	-13.941	1.18e-06	2.82e-05	6.03571	Unknown
A_13_P301302	TA29988_4513	TA29988_4513	AK353585	-1.20446	16.9843	-13.9394	1.18e-06	2.82e-05	6.03479	Unknown
A_13_P132195	TA33844_4513	TA33844_4513	AK358655	-1.63151	11.1811	-13.9239	1.19e-06	2.84e-05	6.02598	Unknown
A_13_P043161	LOC548205	Y09603	Y09603	-1.26673	9.45774	-13.9175	1.2e-06	2.85e-05	6.02234	gb|H.vulgare mRNA for serine carboxypeptidase I, CP-MI [Y09603]
A_13_P125545	TA32143_4513	TA32143_4513	TA32143_4513	4.8588	10.9644	13.9157	1.2e-06	2.85e-05	6.02135	tc|Rep: Aldehyde dehydrogenase family 7 member B4 - Arabidopsis thaliana (Mouse-ear cress), partial (98%) [TC160322]
A_13_P178644	TA49337_4513	TA49337_4513	TA49337_4513	1.26364	9.65101	13.9127	1.2e-06	2.85e-05	6.01962	tc|Rep: BSD protein - Oryza sativa subsp. japonica (Rice), partial (39%) [TC156620]
A_13_P583584	TC192486	TC192486	TC192486	1.18285	6.33342	13.9064	1.2e-06	2.86e-05	6.01608	tc|Rep: Fumarylacetoacetase - Medicago truncatula (Barrel medic), partial (6%) [TC192486]
A_13_P017136	AK250336	AK250336	AK250336	1.33841	8.90982	13.8953	1.21e-06	2.87e-05	6.00974	gb|Hordeum vulgare subsp. vulgare cDNA clone: FLbaf75m16, mRNA sequence [AK250336]
A_13_P620632	HvPIP2;4	AB219525	AK252600	-1.58495	13.415	-13.8951	1.21e-06	2.87e-05	6.00963	gb|Hordeum vulgare HvPIP2;4 mRNA for PIP aquaporin isoform, complete cds [AB219525]
A_13_P430341	BM816063	BM816063	BM816063	1.67065	6.38995	13.8917	1.21e-06	2.87e-05	6.00769	gb|HC01D09_T3.ab1 HC Hordeum vulgare subsp. vulgare cDNA clone HC01D09_T3.ab1 similar to HISTONE H2A (X67819) [Picea abies],Strong similarity to histone H2A gb [BM816063]
A_13_P282854	TA32001_4513	TA32001_4513	TA32001_4513	-1.11985	17.0146	-13.8891	1.21e-06	2.87e-05	6.00622	tc|Rep: Ultraviolet-B-repressible protein - Trifolium pratense (Red clover), partial (56%) [TC163741]
A_13_P223374	TA35169_4513	TA35169_4513	AK358562	-1.26174	13.2157	-13.8751	1.22e-06	2.89e-05	5.99825	tc|Rep: Chromosome undetermined scaffold_406, whole genome shotgun sequence - Vitis vinifera (Grape), partial (69%) [TC165455]
A_13_P544722	DN189279	DN189279	DN189279	-2.40799	11.607	-13.872	1.23e-06	2.89e-05	5.99653	Unknown
A_13_P221264	TA39407_4513	TA39407_4513	AK360218	-1.59247	10.314	-13.871	1.23e-06	2.89e-05	5.99594	Unknown
A_13_P503509	CV055693	CV055693	CV055693	-2.60933	13.0322	-13.867	1.23e-06	2.89e-05	5.99366	Unknown
A_13_P537174	AK252640	AK252640	AK252640	-1.49995	9.33709	-13.8643	1.23e-06	2.89e-05	5.99209	gb|Hordeum vulgare subsp. vulgare cDNA clone: FLbaf163i16, mRNA sequence [AK252640]
A_13_P263402	BE215400	BE215400	BE215400	-1.44278	9.88262	-13.8574	1.24e-06	2.9e-05	5.98817	Unknown
A_13_P117480	TA29935_4513	TA29935_4513	AK366048	-1.13456	11.2492	-13.8537	1.24e-06	2.9e-05	5.98607	tc|Rep: EIF2 gamma protein - Lactuca sativa (Garden lettuce), partial (4%) [TC190451]
A_13_P476743	TA35119_4513	TA35119_4513	TA35119_4513	-1.9054	13.3734	-13.8521	1.24e-06	2.9e-05	5.98514	Unknown
A_13_P551639	TA40377_4513	TA40377_4513	TA40377_4513	-1.40183	12.4221	-13.8515	1.24e-06	2.9e-05	5.9848	tc|Rep: Chromosome chr10 scaffold_297, whole genome shotgun sequence - Vitis vinifera (Grape), partial (73%) [TC161730]
A_13_P225859	TA44645_4513	TA44645_4513	AK362485	2.26153	12.2103	13.8453	1.24e-06	2.91e-05	5.98128	Unknown
A_13_P407466	AK252476	AK252476	AK252476	-2.00141	10.2958	-13.8433	1.24e-06	2.91e-05	5.98016	gb|Hordeum vulgare subsp. vulgare cDNA clone: FLbaf159f01, mRNA sequence [AK252476]
A_13_P130715	TA33447_4513	TA33447_4513	TA33447_4513	-1.46861	12.3127	-13.8416	1.25e-06	2.91e-05	5.97915	tc|Rep: Os05g0164100 protein - Oryza sativa subsp. japonica (Rice), partial (10%) [TC159324]
A_13_P509249	CV061851	CV061851	AK374907	1.60865	10.9751	13.8397	1.25e-06	2.91e-05	5.9781	Unknown
A_13_P126365	TA32323_4513	TA32323_4513	TA32323_4513	-1.93242	12.842	-13.8355	1.25e-06	2.91e-05	5.97569	tc|Rep: Fructose-1,6-bisphosphatase - Pisum sativum (Garden pea), partial (29%) [TC185750]
A_13_P131195	TA33570_4513	TA33570_4513	AK367512	3.11742	13.1901	13.8236	1.26e-06	2.93e-05	5.96892	Unknown
A_13_P495475	CD663831	CD663831	CD663831	-1.53587	8.95843	-13.82	1.26e-06	2.93e-05	5.96681	Unknown
A_13_P170695	TA46481_4513	TA46481_4513	AK362752	1.27848	11.3174	13.819	1.26e-06	2.93e-05	5.96624	tc|Rep: Integral membrane protein-like - Oryza sativa subsp. japonica (Rice), partial (42%) [TC173081]
A_13_P403785	AK252476	AK252476	AK252476	-1.62238	11.9575	-13.8145	1.26e-06	2.94e-05	5.96369	gb|Hordeum vulgare subsp. vulgare cDNA clone: FLbaf159f01, mRNA sequence [AK252476]
A_13_P428781	BQ659172	BQ659172	BQ659172	1.16235	9.02558	13.8072	1.27e-06	2.94e-05	5.95954	tc|Rep: Chromosome chr4 scaffold_6, whole genome shotgun sequence - Vitis vinifera (Grape), partial (93%) [TC170352]
A_13_P464283	CA000315	CA000315	CA000315	1.82035	9.13551	13.8029	1.27e-06	2.95e-05	5.95707	Unknown
A_13_P074326	AK249216	AK249216	AK249216	-1.18489	11.2341	-13.8015	1.27e-06	2.95e-05	5.95627	gb|Hordeum vulgare subsp. vulgare cDNA clone: FLbaf23m16, mRNA sequence [AK249216]
A_13_P160895	TA43078_4513	TA43078_4513	AK248431	2.15426	6.96152	13.7957	1.28e-06	2.95e-05	5.95297	tc|Rep: ORF73 - Bovine herpesvirus 4 (BoHV-4) (Movar virus), partial (10%) [TC170463]
A_13_P173075	TA47331_4513	TA47331_4513	AK358763	1.80402	7.75197	13.7914	1.28e-06	2.96e-05	5.95051	tc|Rep: Jumonji family protein - Brachypodium sylvaticum (False brome), partial (14%) [TC179802]
A_13_P003956	AK250867	AK250867	AK250867	-3.19484	10.1259	-13.7901	1.28e-06	2.96e-05	5.94972	gb|Hordeum vulgare subsp. vulgare cDNA clone: FLbaf100c06, mRNA sequence [AK250867]
A_13_P584099	AK248904	AK248904	AK365822	1.2233	12.9858	13.7851	1.28e-06	2.96e-05	5.94685	gb|Hordeum vulgare subsp. vulgare cDNA clone: FLbaf11n02, mRNA sequence [AK248904]
A_13_P229219	AK248573	AK248573	AK248573	-1.44602	8.41386	-13.7813	1.29e-06	2.96e-05	5.9447	gb|Hordeum vulgare subsp. vulgare cDNA clone: FLbaf95l08, mRNA sequence [AK248573]
A_13_P102685	EX599599	EX599599	EX599599	3.29314	9.83468	13.7808	1.29e-06	2.96e-05	5.9444	gb|HDP02N07w HDP Hordeum vulgare subsp. vulgare cDNA clone HDP02N07, mRNA sequence [EX599599]
A_13_P231664	AL508419	AL508419	AL508419	-1.48873	10.0063	-13.7745	1.29e-06	2.97e-05	5.94081	Unknown
A_13_P121200	TA31144_4513	TA31144_4513	AK370773	-1.15605	12.4174	-13.7718	1.29e-06	2.97e-05	5.93926	Unknown
A_13_P263632	LHC Ib-21	BE420682	AK250122	-1.6187	16.6078	-13.7663	1.3e-06	2.98e-05	5.93608	gb|HWM001.D11 ITEC HWM Barley Leaf Library Hordeum vulgare subsp. vulgare cDNA clone HWM001.D11, mRNA sequence [BE420682]
A_13_P146960	AK252182	AK252182	AK252182	-1.62622	8.14557	-13.764	1.3e-06	2.98e-05	5.93477	gb|Hordeum vulgare subsp. vulgare cDNA clone: FLbaf149i01, mRNA sequence [AK252182]
A_13_P416975	TA45730_4513	TA45730_4513	AK362678	-2.0603	11.8631	-13.7524	1.31e-06	2.99e-05	5.92811	tc|Rep: Chromosome chr11 scaffold_14, whole genome shotgun sequence - Vitis vinifera (Grape), partial (51%) [TC159856]
A_13_P401130	BE412509	BE412509	AK252218	2.63393	7.80133	13.7521	1.31e-06	2.99e-05	5.92796	gb|MCG003.E06R990625 ITEC MCG Barley Leaf [BE412509]
A_13_P508954	TA37682_4513	TA37682_4513	AK369230	1.22935	13.0256	13.752	1.31e-06	2.99e-05	5.92788	Unknown
A_13_P605740	LOC100127237	AK249593	AK251089	-1.26804	15.6477	-13.7488	1.31e-06	2.99e-05	5.92604	gb|Hordeum vulgare subsp. vulgare cDNA clone: FLbaf44a22, mRNA sequence [AK249593]
A_13_P116865	TA29732_4513	TA29732_4513	TA29732_4513	-1.65853	10.1336	-13.7464	1.31e-06	2.99e-05	5.92464	tc|Rep: BZIP transcription factor - Oryza sativa subsp. japonica (Rice), partial (46%) [TC182093]
A_13_P132775	TA34001_4513	TA34001_4513	AK375026	2.08032	10.2818	13.7457	1.31e-06	2.99e-05	5.92427	Unknown
A_13_P551034	TC160973	TC160973	AK358556	-1.5549	8.21645	-13.7422	1.31e-06	2.99e-05	5.92225	tc|Rep: Chromosome chr7 scaffold_20, whole genome shotgun sequence - Vitis vinifera (Grape), partial (15%) [TC160973]
A_13_P012506	AK250465	AK250465	AK250465	-1.14617	12.9144	-13.7419	1.31e-06	2.99e-05	5.9221	gb|Hordeum vulgare subsp. vulgare cDNA clone: FLbaf77d04, mRNA sequence [AK250465]
A_13_P523674	AK251458	AK251458	AK251458	2.00711	9.14469	13.7357	1.32e-06	3e-05	5.91854	gb|Hordeum vulgare subsp. vulgare cDNA clone: FLbaf125e01, mRNA sequence [AK251458]
A_13_P112845	TA28139_4513	TA28139_4513	AK361126	-2.52266	10.0454	-13.7334	1.32e-06	3e-05	5.91722	tc|Rep: Tubulin beta chain - Hordeum vulgare (Barley), partial (26%) [TC172043]
A_13_P135805	TA34838_4513	TA34838_4513	TA34838_4513	1.34313	10.9008	13.7317	1.32e-06	3e-05	5.91621	tc|Rep: Hepatocyte growth factor-regulated tyrosine kinase substrate-like protein - Oryza sativa subsp. japonica (Rice), partial (49%) [TC155096]
A_13_P404395	BJ472879	BJ472879	BJ472879	-1.69379	11.5311	-13.7268	1.32e-06	3e-05	5.91338	tc|Rep: Os04g0304200 protein - Oryza sativa subsp. japonica (Rice), partial (39%) [TC165785]
A_13_P234589	TA28126_4513	TA28126_4513	AK359125	-1.17819	14.0232	-13.7267	1.32e-06	3e-05	5.91334	tc|Rep: Chromosome chr17 scaffold_16, whole genome shotgun sequence - Vitis vinifera (Grape), partial (43%) [TC154866]
A_13_P204319	TA56801_4513	TA56801_4513	TA56801_4513	1.60802	10.3527	13.7238	1.33e-06	3e-05	5.91166	tc|Rep: Os03g0836800 protein - Oryza sativa subsp. japonica (Rice), partial (23%) [TC189517]
A_13_P460748	BY865879	BY865879	AK376465	2.69027	7.29104	13.7205	1.33e-06	3.01e-05	5.90976	Unknown
A_13_P116850	TA29728_4513	TA29728_4513	AK360584	-1.27472	12.4944	-13.7128	1.33e-06	3.01e-05	5.90536	tc|Rep: Endoplasmin homolog precursor - Hordeum vulgare (Barley), partial (17%) [TC191338]
A_13_P549004	BF064445	BF064445	AK358474	2.21963	14.6832	13.7118	1.33e-06	3.01e-05	5.90475	tc|Rep: Chromosome chr3 scaffold_8, whole genome shotgun sequence - Vitis vinifera (Grape), partial (38%) [TC158292]
A_13_P120180	TA30874_4513	TA30874_4513	AK358493	-2.76328	12.0017	-13.7074	1.34e-06	3.02e-05	5.90222	tc|Rep: Chloroplast pigment-binding protein CP24 - Nicotiana tabacum (Common tobacco), partial (69%) [TC155122]
A_13_P144465	TA37549_4513	TA37549_4513	AK358981	-1.3865	10.0466	-13.7023	1.34e-06	3.02e-05	5.89929	tc|Rep: CRM family member 3 - Zea mays (Maize), partial (37%) [TC165476]
A_13_P133180	TA34112_4513	TA34112_4513	TA34112_4513	1.75033	8.68453	13.699	1.34e-06	3.02e-05	5.8974	tc|Rep: 4-coumarate--CoA ligase 4CL2 - Lolium perenne (Perennial ryegrass), partial (25%) [TC170111]
A_13_P031331	BF066139	BF066139	AK252304	1.62007	10.5984	13.6989	1.34e-06	3.02e-05	5.89733	gb|HV_CEb0014P08f Hordeum vulgare seedling green leaf EST library HVcDNA0005 (Blumeria challenged) Hordeum vulgare subsp. vulgare cDNA clone HV_CEb0014P08f, mRNA sequence [BF066139]
A_13_P203774	TA56666_4513	TA56666_4513	AK365521	1.37447	8.08385	13.6952	1.35e-06	3.03e-05	5.89521	tc|Rep: Phytoene synthase radicle isoform - Oryza sativa subsp. indica (Rice), partial (21%) [TC192352]
A_13_P107270	EX577731	EX577731	EX577731	2.11994	7.15869	13.6885	1.35e-06	3.03e-05	5.89131	gb|HDP02D18w HDP Hordeum vulgare subsp. vulgare cDNA clone HDP02D18, mRNA sequence [EX577731]
A_13_P157105	TA41760_4513	TA41760_4513	TA41760_4513	2.86413	12.5536	13.688	1.35e-06	3.03e-05	5.89107	tc|Rep: F17L21.8 - Arabidopsis thaliana (Mouse-ear cress), partial (32%) [TC157628]
A_13_P038486	BJ453127	BJ453127	BJ453127	-1.28112	9.88395	-13.6869	1.35e-06	3.03e-05	5.89039	gb|BJ453127 K. Sato unpublished cDNA library, cv. Akashinriki vegetative stage leaves Hordeum vulgare subsp. vulgare cDNA clone baak41m17 5', mRNA sequence [BJ453127]
A_13_P538499	LOC100127236	AK250046	AK250046	-1.29562	15.1328	-13.681	1.36e-06	3.03e-05	5.887	gb|Hordeum vulgare subsp. vulgare cDNA clone: FLbaf61e13, mRNA sequence [AK250046]
A_13_P195844	TA54654_4513	TA54654_4513	AK355705	-1.73964	10.1903	-13.6804	1.36e-06	3.03e-05	5.88668	Unknown
A_13_P029816	BJ477792	BJ477792	AK362912	-1.62294	7.74099	-13.6798	1.36e-06	3.03e-05	5.88634	gb|BJ477792 K. Sato unpublished cDNA library, strain H602 adult, heading stage top three leaves Hordeum vulgare subsp. spontaneum cDNA clone bah40i12 5', mRNA sequence [BJ477792]
A_13_P170940	TA46576_4513	TA46576_4513	TA46576_4513	-1.72908	11.044	-13.6789	1.36e-06	3.03e-05	5.88581	Unknown
A_13_P240101	TA36496_4513	TA36496_4513	AK353715	-1.57581	11.1138	-13.6774	1.36e-06	3.03e-05	5.88495	tc|Rep: Chromosome chr14 scaffold_26, whole genome shotgun sequence - Vitis vinifera (Grape), partial (51%) [TC193423]
A_13_P410810	BJ547411	BJ547411	AK252584	-1.30322	13.7947	-13.6769	1.36e-06	3.03e-05	5.88465	Unknown
A_13_P460618	BY865632	BY865632	BY865632	4.06711	7.89268	13.673	1.36e-06	3.03e-05	5.8824	Unknown
A_13_P206879	TA57438_4513	TA57438_4513	TA57438_4513	1.19999	8.23404	13.6727	1.36e-06	3.03e-05	5.88219	Unknown
A_13_P250515	LHC Ib-21	BE420682	AK250122	-1.29263	17.0805	-13.671	1.36e-06	3.03e-05	5.88121	gb|HWM001.D11 ITEC HWM Barley Leaf Library Hordeum vulgare subsp. vulgare cDNA clone HWM001.D11, mRNA sequence [BE420682]
A_13_P225449	TA45590_4513	TA45590_4513	AK356825	-1.90806	10.778	-13.6687	1.37e-06	3.03e-05	5.87992	tc|Rep: Copper amine oxidase - Oryza sativa subsp. indica (Rice), partial (57%) [TC173856]
A_13_P170445	TA46399_4513	TA46399_4513	TA46399_4513	1.21088	7.83286	13.664	1.37e-06	3.04e-05	5.87717	tc|Rep: Potential autophagy related protein-like - Oryza sativa subsp. japonica (Rice), partial (18%) [TC158074]
A_13_P302437	TA35761_4513	TA35761_4513	AK371262	-1.63952	12.1645	-13.6636	1.37e-06	3.04e-05	5.87697	tc|Rep: LigA precursor - Halorubrum lacusprofundi ATCC 49239, partial (6%) [TC159656]
A_13_P640047	LOC548253	AK248462	AK250589	-1.85877	15.3429	-13.6559	1.37e-06	3.05e-05	5.8725	gb|Hordeum vulgare subsp. vulgare cDNA clone: FLbaf73g18, mRNA sequence [AK248462]
A_13_P148875	TA38973_4513	TA38973_4513	TA38973_4513	1.43131	12.0526	13.6439	1.38e-06	3.06e-05	5.86556	tc|Rep: Os01g0148000 protein - Oryza sativa subsp. japonica (Rice), partial (13%) [TC159996]
A_13_P172460	TA47125_4513	TA47125_4513	AK375796	-1.37089	8.49108	-13.6425	1.38e-06	3.06e-05	5.86475	Unknown
A_13_P459188	BY858513	BY858513	AK362865	-1.67303	8.11733	-13.6303	1.39e-06	3.08e-05	5.85768	Unknown
A_13_P177005	TA48762_4513	TA48762_4513	TA48762_4513	-2.18819	11.5266	-13.6249	1.4e-06	3.09e-05	5.85456	tc|Rep: Chromosome chr4 scaffold_39, whole genome shotgun sequence - Vitis vinifera (Grape), partial (14%) [TC159806]
A_13_P487740	CB882886	CB882886	CB882886	1.73118	14.2514	13.6225	1.4e-06	3.09e-05	5.85317	Unknown
A_13_P560574	AK250184	AK250184	AK250184	-1.23492	12.9926	-13.6151	1.4e-06	3.1e-05	5.84889	gb|Hordeum vulgare subsp. vulgare cDNA clone: FLbaf67g23, mRNA sequence [AK250184]
A_13_P009971	AK250184	AK250184	AK250184	-1.2606	11.2153	-13.6133	1.41e-06	3.1e-05	5.84785	gb|Hordeum vulgare subsp. vulgare cDNA clone: FLbaf67g23, mRNA sequence [AK250184]
A_13_P570799	LOC548244	U66876	AK359692	-1.38776	8.20292	-13.6112	1.41e-06	3.1e-05	5.8466	gb|Hordeum vulgare ADP-glucose pyrophosphorylase large subunit (blpl) mRNA, complete cds [U66876]
A_13_P001526	AK252498	AK252498	AK252498	-1.38824	13.4027	-13.6027	1.41e-06	3.11e-05	5.84166	gb|Hordeum vulgare subsp. vulgare cDNA clone: FLbaf156b11, mRNA sequence [AK252498]
A_13_P139935	TA36131_4513	TA36131_4513	TA36131_4513	1.58507	9.54328	13.6025	1.41e-06	3.11e-05	5.84154	Unknown
A_13_P174585	TA47856_4513	TA47856_4513	TA47856_4513	1.82842	9.0365	13.597	1.42e-06	3.11e-05	5.83835	tc|Rep: Chromosome chr18 scaffold_1, whole genome shotgun sequence - Vitis vinifera (Grape), partial (40%) [TC194711]
A_13_P424176	TA38269_4513	TA38269_4513	AK371995	-1.23741	9.61241	-13.5956	1.42e-06	3.11e-05	5.83755	Unknown
A_13_P504109	TA32261_4513	TA32261_4513	TA32261_4513	1.69712	13.6208	13.5952	1.42e-06	3.11e-05	5.83732	Unknown
A_13_P521774	AK248316	AK248316	AK248316	-2.34501	12.5093	-13.5935	1.42e-06	3.11e-05	5.83634	gb|Hordeum vulgare subsp. vulgare cDNA clone: FLbaf54e02, mRNA sequence [AK248316]
A_13_P183809	TA51178_4513	TA51178_4513	AK369015	-1.76657	10.6516	-13.5916	1.42e-06	3.11e-05	5.83522	tc|Rep: PSR9 - Brassica nigra (Black mustard), partial (4%) [TC179904]
A_13_P537324	DN181285	DN181285	DN181285	1.45901	9.62792	13.5915	1.42e-06	3.11e-05	5.83516	Unknown
A_13_P583719	TC192572	TC192572	TC192572	-1.64781	9.96558	-13.5861	1.43e-06	3.11e-05	5.83205	Unknown
A_13_P526004	DN157306	DN157306	AK375948	1.33168	6.36445	13.5856	1.43e-06	3.11e-05	5.83175	Unknown
A_13_P031831	AK249506	AK249506	AK249506	-1.48671	11.7454	-13.5804	1.43e-06	3.12e-05	5.82872	gb|Hordeum vulgare subsp. vulgare cDNA clone: FLbaf45n17, mRNA sequence [AK249506]
A_13_P120835	TA31066_4513	TA31066_4513	TA31066_4513	-1.51814	12.416	-13.5779	1.43e-06	3.12e-05	5.82727	tc|Rep: Predicted protein - Physcomitrella patens subsp. patens, partial (64%) [TC154291]
A_13_P598474	Lhca4	BE422121	AK248207	-1.14802	17.1486	-13.5771	1.43e-06	3.12e-05	5.82681	gb|HWM020cC.02r ITEC HWM Barley Leaf Library Hordeum vulgare subsp. vulgare cDNA clone HWM020cC.02, mRNA sequence [BE422121]
A_13_P134285	TA34414_4513	TA34414_4513	AK367163	2.47382	14.7182	13.5736	1.44e-06	3.12e-05	5.82475	Unknown
A_13_P482465	CB867207	CB867207	CB867207	1.2107	16.0453	13.5597	1.45e-06	3.14e-05	5.8167	Unknown
A_13_P268392	BE411831	BE411831	BE411831	-1.62795	11.3551	-13.5572	1.45e-06	3.14e-05	5.81522	Unknown
A_13_P128495	TA32871_4513	TA32871_4513	AK355508	1.16706	12.3006	13.5552	1.45e-06	3.14e-05	5.81407	tc|Rep: Sucrase-like protein - Oryza sativa subsp. japonica (Rice), partial (92%) [TC160439]
A_13_P315132	BF624406	BF624406	BF624406	1.80475	13.5875	13.5542	1.45e-06	3.14e-05	5.81349	Unknown
A_13_P198589	TA55354_4513	TA55354_4513	TA55354_4513	-1.60592	7.81983	-13.5429	1.46e-06	3.16e-05	5.80686	Unknown
A_13_P543712	DN188239	DN188239	DN188239	-2.06377	9.1342	-13.5404	1.46e-06	3.16e-05	5.80542	tc|Rep: Wall associated kinase - Brachypodium sylvaticum (False brome), partial (17%) [TC188791]
A_13_P149365	TA39129_4513	TA39129_4513	TA39129_4513	1.14983	9.78577	13.537	1.46e-06	3.16e-05	5.80346	tc|Rep: Chromosome chr2 scaffold_112, whole genome shotgun sequence - Vitis vinifera (Grape), partial (21%) [TC171758]
A_13_P093285	rga S-217	AJ507090	AJ507090	-1.72599	10.4768	-13.5254	1.47e-06	3.17e-05	5.79665	gb|Hordeum vulgare partial mRNA for NBS-LRR disease resistance protein homologue (rga S-217 gene) [AJ507090]
A_13_P404290	TA42957_4513	TA42957_4513	AK354280	-1.51916	7.45477	-13.5252	1.47e-06	3.17e-05	5.79654	tc|Rep: Plastid alpha-amylase - Malus domestica (Apple) (Malus sylvestris), partial (26%) [TC174893]
A_13_P085706	BG418417	BG418417	BG418417	-1.44556	7.56884	-13.5217	1.48e-06	3.17e-05	5.79452	gb|HVSMEk0022K02f Hordeum vulgare testa [BG418417]
A_13_P131675	AK250796	AK250796	AK250796	-1.23925	14.4283	-13.5211	1.48e-06	3.17e-05	5.79416	gb|Hordeum vulgare subsp. vulgare cDNA clone: FLbaf94j01, mRNA sequence [AK250796]
A_13_P486995	TA39398_4513	TA39398_4513	AK359651	1.31716	11.076	13.5207	1.48e-06	3.17e-05	5.7939	tc|Rep: Chromosome chr19 scaffold_4, whole genome shotgun sequence - Vitis vinifera (Grape), partial (64%) [TC176030]
A_13_P324287	AK250427	AK250427	AK250427	-1.091	7.75742	-13.5204	1.48e-06	3.17e-05	5.79374	gb|Hordeum vulgare subsp. vulgare cDNA clone: FLbaf82l04, mRNA sequence [AK250427]
A_13_P044241	AK248361	AK248361	AK248361	-2.28394	14.1089	-13.5193	1.48e-06	3.17e-05	5.79313	gb|Hordeum vulgare subsp. vulgare cDNA clone: FLbaf80e16, mRNA sequence [AK248361]
A_13_P176210	TA48470_4513	TA48470_4513	AK357507	-1.16589	9.91137	-13.5152	1.48e-06	3.18e-05	5.79069	tc|Rep: Chromosome chr12 scaffold_38, whole genome shotgun sequence - Vitis vinifera (Grape), partial (56%) [TC161841]
A_13_P224269	TA36142_4513	TA36142_4513	AK356278	-1.21579	7.57621	-13.5147	1.48e-06	3.18e-05	5.79045	tc|Rep: Os08g0546900 protein - Oryza sativa subsp. japonica (Rice), partial (74%) [TC172408]
A_13_P499284	CK567278	CK567278	AK356412	1.56247	8.04124	13.5141	1.48e-06	3.18e-05	5.79009	tc|Rep: Probable potassium transporter 14 - Oryza sativa subsp. japonica (Rice), partial (15%) [TC179973]
A_13_P410302	BE422065	BE422065	AK376636	-1.23478	15.4393	-13.5102	1.49e-06	3.18e-05	5.78782	gb|HWM019cE.09r ITEC HWM Barley Leaf Library Hordeum vulgare subsp. vulgare cDNA clone HWM019cE.09, mRNA sequence [BE422065]
A_13_P357572	BI778174	BI778174	AK353791	-1.39274	11.3818	-13.5096	1.49e-06	3.18e-05	5.78745	Unknown
A_13_P066326	AK251182	AK251182	AK251182	1.44477	10.4568	13.5004	1.49e-06	3.19e-05	5.78204	gb|Hordeum vulgare subsp. vulgare cDNA clone: FLbaf111i18, mRNA sequence [AK251182]
A_13_P005631	AK249415	AK249415	AK249415	1.39104	10.0549	13.5	1.49e-06	3.19e-05	5.78184	gb|Hordeum vulgare subsp. vulgare cDNA clone: FLbaf28n15, mRNA sequence [AK249415]
A_13_P008726	BF265512	BF265512	AK360855	-2.42423	10.4689	-13.4986	1.5e-06	3.19e-05	5.78101	gb|HV_CEa0012H23f Hordeum vulgare seedling green leaf EST library HVcDNA0004 (Blumeria challenged) Hordeum vulgare subsp. vulgare cDNA clone HV_CEa0012H23f, mRNA sequence [BF265512]
A_13_P225904	AK251886	AK251886	AK251886	2.48214	9.19697	13.4966	1.5e-06	3.19e-05	5.77982	gb|Hordeum vulgare subsp. vulgare cDNA clone: FLbaf131h10, mRNA sequence [AK251886]
A_13_P398776	BJ453538	BJ453538	AK358429	-1.81942	10.5574	-13.4955	1.5e-06	3.19e-05	5.77921	tc|Rep: Boron transporter 2 - Triticum aestivum (Wheat), partial (29%) [TC158287]
A_13_P028561	BI946717	BI946717	AK354979	-1.42807	8.54961	-13.4874	1.5e-06	3.2e-05	5.77447	gb|HVSMEl0002A05f Hordeum vulgare spike EST library HVcDNA0012 (Fusarium infected) Hordeum vulgare subsp. vulgare cDNA clone HVSMEl0002A05f, mRNA sequence [BI946717]
A_13_P249250	LOC100127236	AK250046	AK250046	-2.2165	12.2804	-13.4852	1.51e-06	3.2e-05	5.77319	gb|Hordeum vulgare subsp. vulgare cDNA clone: FLbaf61e13, mRNA sequence [AK250046]
A_13_P174655	TA47879_4513	TA47879_4513	AK370511	-1.14705	10.8988	-13.4852	1.51e-06	3.2e-05	5.77316	Unknown
A_13_P170905	TA46557_4513	TA46557_4513	AK371174	2.67928	9.66894	13.4802	1.51e-06	3.2e-05	5.77023	tc|Rep: Chromosome undetermined scaffold_186, whole genome shotgun sequence - Vitis vinifera (Grape), partial (25%) [TC183634]
A_13_P241512	TA39976_4513	TA39976_4513	AK372639	1.5896	7.16844	13.4772	1.51e-06	3.21e-05	5.76846	tc|Rep: Chromosome chr5 scaffold_253, whole genome shotgun sequence - Vitis vinifera (Grape), partial (71%) [TC179265]
A_13_P001021	AK249607	AK249607	AK249607	1.30625	13.375	13.4748	1.51e-06	3.21e-05	5.76709	gb|Hordeum vulgare subsp. vulgare cDNA clone: FLbaf40m17, mRNA sequence [AK249607]
A_13_P074906	AF129479	AF129479	AF129479	1.51933	12.0068	13.4694	1.52e-06	3.21e-05	5.76389	gb|Hordeum vulgare subsp. vulgare cultivar Albacete HAK2 (HAK2) mRNA, complete cds [AF129479]
A_13_P021686	BQ762860	BQ762860	AK356976	1.52512	13.5157	13.4616	1.53e-06	3.22e-05	5.75932	gb|EBro02_SQ006_G11_R root, 3 week, hydroponic grown, low nitrogen, cv Optic, EBro02 Hordeum vulgare subsp. vulgare cDNA clone EBro02_SQ006_G11 5', mRNA sequence [BQ762860]
A_13_P139190	LOC100127242	AB367450	AK362711	-2.90181	12.0796	-13.459	1.53e-06	3.22e-05	5.75784	gb|Hordeum vulgare mRNA for putative chloroplast inner envelope protein, partial cds, clone: PALpGBD-07 [AB367450]
A_13_P119130	TA30558_4513	TA30558_4513	TA30558_4513	-1.73615	14.764	-13.4568	1.53e-06	3.22e-05	5.75653	tc|Rep: Phosphoribulokinase, chloroplast precursor - Triticum aestivum (Wheat), partial (78%) [TC156260]
A_13_P651288	LOC548226	BE421966	AK251698	-1.21652	16.1027	-13.4534	1.53e-06	3.22e-05	5.75451	gb|HWM017cF.02r ITEC HWM Barley Leaf Library Hordeum vulgare subsp. vulgare cDNA clone HWM017cF.02, mRNA sequence [BE421966]
A_13_P575274	TC185586	TC185586	TC185586	2.14682	10.6074	13.4532	1.53e-06	3.22e-05	5.75443	tc|Rep: Chromosome undetermined scaffold_70, whole genome shotgun sequence - Vitis vinifera (Grape), partial (14%) [TC185586]
A_13_P017086	AK248476	AK248476	AK248476	-1.75843	13.1466	-13.4526	1.53e-06	3.22e-05	5.75408	gb|Hordeum vulgare subsp. vulgare cDNA clone: FLbaf1o01, mRNA sequence [AK248476]
A_13_P236568	TA33655_4513	TA33655_4513	AK360082	-1.65954	11.0471	-13.4523	1.53e-06	3.22e-05	5.75389	tc|Rep: Predicted protein - Physcomitrella patens subsp. patens, partial (27%) [TC181094]
A_13_P401005	AK248313	AK248313	AK248313	-1.10958	6.67933	-13.4476	1.54e-06	3.23e-05	5.75112	gb|Hordeum vulgare subsp. vulgare cDNA clone: FLbaf51o20, mRNA sequence [AK248313]
A_13_P150685	TA39567_4513	TA39567_4513	TA39567_4513	2.30573	8.69039	13.4442	1.54e-06	3.23e-05	5.7491	tc|Rep: P-type ATPase - Hordeum vulgare (Barley), complete [TC164191]
A_13_P524799	DN156807	DN156807	DN156807	1.41653	11.4477	13.4431	1.54e-06	3.23e-05	5.74845	tc|Rep: Probable transcriptional regulator transcription regulator protein - Ralstonia solanacearum (Pseudomonas solanacearum), partial (6%) [TC192815]
A_13_P132155	TA33834_4513	TA33834_4513	AK359927	-1.71244	15.4134	-13.4379	1.55e-06	3.24e-05	5.74542	Unknown
A_13_P135665	TA34803_4513	TA34803_4513	AK363101	1.654	13.0355	13.4339	1.55e-06	3.24e-05	5.74305	tc|Rep: Auxin amidohydrolase - Triticum aestivum (Wheat), partial (57%) [TC158327]
A_13_P348377	BG414795	BG414795	BG414795	-1.69735	8.61082	-13.4302	1.55e-06	3.24e-05	5.74091	Unknown
A_13_P021076	AHAS	AF059600	AK368472	-1.48458	12.4254	-13.4292	1.55e-06	3.24e-05	5.74032	gb|Hordeum vulgare acetohydroxyacid synthase (AHAS) mRNA, partial cds [AF059600]
A_13_P486200	CB878744	CB878744	CB878744	2.08741	13.4934	13.4253	1.56e-06	3.24e-05	5.73801	Unknown
A_13_P397760	AF129479	AF129479	AK248963	1.21174	11.7164	13.4238	1.56e-06	3.24e-05	5.73713	gb|Hordeum vulgare subsp. vulgare cultivar Albacete HAK2 (HAK2) mRNA, complete cds [AF129479]
A_13_P162750	TA43706_4513	TA43706_4513	AK365519	1.3429	10.7921	13.4236	1.56e-06	3.24e-05	5.73704	tc|Rep: Chromosome chr8 scaffold_29, whole genome shotgun sequence - Vitis vinifera (Grape), partial (32%) [TC174086]
A_13_P161120	TA43146_4513	TA43146_4513	AK358698	-1.82936	12.0611	-13.4235	1.56e-06	3.24e-05	5.73698	tc|Rep: Os04g0692600 protein - Oryza sativa subsp. japonica (Rice), partial (43%) [TC183615]
A_13_P141990	TA36783_4513	TA36783_4513	TA36783_4513	1.80879	11.949	13.4205	1.56e-06	3.25e-05	5.73517	Unknown
A_13_P401400	BE420570	BE420570	AK353791	-1.44035	8.30791	-13.418	1.56e-06	3.25e-05	5.73371	gb|HWM000.C07 ITEC HWM Barley Leaf Library Hordeum vulgare subsp. vulgare cDNA clone HWM000.C07, mRNA sequence [BE420570]
A_13_P638782	Lhca4	BE422121	AK248207	-1.72036	15.7552	-13.411	1.57e-06	3.26e-05	5.72961	gb|HWM020cC.02r ITEC HWM Barley Leaf Library Hordeum vulgare subsp. vulgare cDNA clone HWM020cC.02, mRNA sequence [BE422121]
A_13_P032896	EX578639	EX578639	AK374831	1.4762	9.55669	13.4092	1.57e-06	3.26e-05	5.72853	gb|HDP39J03w HDP Hordeum vulgare subsp. vulgare cDNA clone HDP39J03, mRNA sequence [EX578639]
A_13_P104370	EX591285	EX591285	EX591285	1.2335	8.0618	13.4084	1.57e-06	3.26e-05	5.72809	gb|HDP08A21w HDP Hordeum vulgare subsp. vulgare cDNA clone HDP08A21, mRNA sequence [EX591285]
A_13_P573459	TC183987	TC183987	TC183987	-3.10658	7.93818	-13.4079	1.57e-06	3.26e-05	5.72777	tc|Rep: Terpene synthase 2 - Zea mays (Maize), partial (35%) [TC183987]
A_13_P554029	TA50404_4513	TA50404_4513	TA50404_4513	1.22884	10.6924	13.4048	1.57e-06	3.26e-05	5.72596	tc|Rep: Chromosome chr18 scaffold_1, whole genome shotgun sequence - Vitis vinifera (Grape), partial (4%) [TC164666]
A_13_P165790	TA44759_4513	TA44759_4513	TA44759_4513	-2.0481	10.5862	-13.3994	1.58e-06	3.26e-05	5.72278	Unknown
A_13_P267062	BE411232	BE411232	BE411232	-1.41216	13.9087	-13.398	1.58e-06	3.26e-05	5.72196	Unknown
A_13_P367782	BE421658	BE421658	AK248812	-1.32612	12.3564	-13.3931	1.58e-06	3.27e-05	5.71907	gb|HWM012cE.02r ITEC HWM Barley Leaf Library Hordeum vulgare subsp. vulgare cDNA clone HWM012cE.02, mRNA sequence [BE421658]
A_13_P095895	AK249655	AK249655	AK249655	2.66376	14.3022	13.3918	1.58e-06	3.27e-05	5.7183	gb|Hordeum vulgare subsp. vulgare cDNA clone: FLbaf47k18, mRNA sequence [AK249655]
A_13_P078941	AM500855	AM500855	AK250475	4.05159	9.00921	13.3897	1.59e-06	3.27e-05	5.71707	gb|Hordeum vulgare subsp. vulgare mRNA for NAC transcription factor (nac1 gene) [AM500855]
A_13_P469898	AK250212	AK250212	AK250212	-1.67931	12.4899	-13.3842	1.59e-06	3.28e-05	5.7138	gb|Hordeum vulgare subsp. vulgare cDNA clone: FLbaf64p12, mRNA sequence [AK250212]
A_13_P279264	TA30982_4513	TA30982_4513	TA30982_4513	-1.60416	14.2585	-13.3833	1.59e-06	3.28e-05	5.71326	Unknown
A_13_P000281	Y09604	Y09604	AK362386	1.59333	9.47965	13.3824	1.59e-06	3.28e-05	5.71275	gb|H.vulgare mRNA for serine carboxypeptidase III, CP-MIII [Y09604]
A_13_P242625	AV909349	AV909349	AV909349	-2.98955	10.36	-13.3807	1.59e-06	3.28e-05	5.71176	tc|Rep: Chromosome chr15 scaffold_37, whole genome shotgun sequence - Vitis vinifera (Grape), partial (24%) [TC191640]
A_13_P485805	PsaH	BE456143	AK353585	-2.29383	13.9054	-13.3772	1.6e-06	3.28e-05	5.70966	gb|HVSMEg0019P18f Hordeum vulgare pre-anthesis spike EST library HVcDNA0008 (white to yellow anther) Hordeum vulgare subsp. vulgare cDNA clone HVSMEg0019P18f, mRNA sequence [BE456143]
A_13_P472738	CA021468	CA021468	AK359917	1.70469	9.22436	13.3767	1.6e-06	3.28e-05	5.70935	Unknown
A_13_P410242	AK249685	AK249685	AK249685	-1.9306	13.7981	-13.3665	1.61e-06	3.29e-05	5.70333	gb|Hordeum vulgare subsp. vulgare cDNA clone: FLbaf45c03, mRNA sequence [AK249685]
A_13_P127685	TA32656_4513	TA32656_4513	TA32656_4513	1.21152	13.0207	13.3664	1.61e-06	3.29e-05	5.70332	Unknown
A_13_P642174	HvPIP2;3	AK249631	AK249631	-1.81971	7.40708	-13.361	1.61e-06	3.3e-05	5.7001	gb|Hordeum vulgare subsp. vulgare cDNA clone: FLbaf37o10, mRNA sequence [AK249631]
A_13_P401675	BE422263	BE422263	AK252230	1.10407	16.5547	13.3529	1.62e-06	3.31e-05	5.6953	gb|HWM022cC.04r ITEC HWM Barley Leaf Library Hordeum vulgare subsp. vulgare cDNA clone HWM022cC.04, mRNA sequence [BE422263]
A_13_P156005	TA41410_4513	TA41410_4513	AK357780	-1.32947	10.8181	-13.3507	1.62e-06	3.31e-05	5.69404	tc|Rep: Chromosome chr6 scaffold_3, whole genome shotgun sequence - Vitis vinifera (Grape), partial (42%) [TC177539]
A_13_P315922	TA34016_4513	TA34016_4513	AK368463	-1.26141	7.90164	-13.347	1.62e-06	3.31e-05	5.69183	tc|Rep: Oligopeptidase A-like - Oryza sativa subsp. japonica (Rice), partial (70%) [TC155538]
A_13_P207274	TA57537_4513	TA57537_4513	TA57537_4513	-1.40836	8.38753	-13.3462	1.62e-06	3.31e-05	5.69136	tc|Rep: Os02g0161700 protein - Oryza sativa subsp. japonica (Rice), partial (22%) [TC173700]
A_13_P485080	CB874868	CB874868	AK356175	-1.30271	7.17875	-13.3443	1.63e-06	3.31e-05	5.69023	Unknown
A_13_P140555	TA36327_4513	TA36327_4513	AK253006	2.75239	13.8181	13.343	1.63e-06	3.31e-05	5.68945	Unknown
A_13_P234334	TA33272_4513	TA33272_4513	AK368221	4.83504	13.5765	13.3348	1.63e-06	3.32e-05	5.68464	Unknown
A_13_P098165	AK250743	AK250743	AK250743	-1.26414	10.6695	-13.3343	1.63e-06	3.32e-05	5.68433	gb|Hordeum vulgare subsp. vulgare cDNA clone: FLbaf90o13, mRNA sequence [AK250743]
A_13_P152970	TA40390_4513	TA40390_4513	AK370051	-1.4459	12.0411	-13.3254	1.64e-06	3.34e-05	5.67904	tc|Rep: Chromosome undetermined scaffold_466, whole genome shotgun sequence - Vitis vinifera (Grape), partial (62%) [TC171498]
A_13_P131000	TA33521_4513	TA33521_4513	TA33521_4513	3.13659	7.70827	13.3244	1.64e-06	3.34e-05	5.67845	tc|Rep: Os03g0188500 protein - Oryza sativa subsp. japonica (Rice), partial (81%) [TC163620]
A_13_P060876	EX581532	EX581532	AK360295	-1.35874	9.41289	-13.319	1.65e-06	3.34e-05	5.67527	gb|HDP21K20w HDP Hordeum vulgare subsp. vulgare cDNA clone HDP21K20, mRNA sequence [EX581532]
A_13_P169420	TA46026_4513	TA46026_4513	AK364583	-1.72758	13.035	-13.3164	1.65e-06	3.34e-05	5.67373	tc|Rep: Dof zinc finger protein 8 - Hordeum vulgare var. distichum (Two-rowed barley), complete [TC162294]
A_13_P169275	TA45973_4513	TA45973_4513	AK360038	-2.03388	8.82375	-13.3151	1.65e-06	3.34e-05	5.67295	tc|Rep: Os07g0474600 protein - Oryza sativa subsp. japonica (Rice), partial (90%) [TC181732]
A_13_P144880	TA37675_4513	TA37675_4513	AK374357	2.43216	10.5938	13.3048	1.66e-06	3.36e-05	5.66682	tc|Rep: Zinc finger transcription factor ZFP30 - Oryza sativa subsp. japonica (Rice), partial (93%) [TC171952]
A_13_P248448	TA33448_4513	TA33448_4513	AK373093	-1.91264	8.40882	-13.3043	1.66e-06	3.36e-05	5.66652	Unknown
A_13_P079301	AJ514946	AJ514946	AK360014	3.4394	13.2676	13.3036	1.66e-06	3.36e-05	5.66611	gb|Hordeum vulgare mRNA for putative integral membrane protein NRAMP (nramp gene) [AJ514946]
A_13_P181524	TA50355_4513	TA50355_4513	TA50355_4513	1.78983	6.33554	13.3032	1.66e-06	3.36e-05	5.66585	tc|Rep: Os04g0553500 protein - Oryza sativa subsp. japonica (Rice), partial (46%) [TC179761]
A_13_P132810	TA34010_4513	TA34010_4513	TA34010_4513	2.15802	8.91087	13.3017	1.66e-06	3.36e-05	5.66499	Unknown
A_13_P236408	AL512179	AL512179	AK354364	-2.13116	10.9202	-13.2889	1.68e-06	3.38e-05	5.65739	tc|Rep: Rhodanese-like domain-containing protein-like - Oryza sativa subsp. japonica (Rice), partial (27%) [TC168192]
A_13_P206984	TA57464_4513	TA57464_4513	AK365154	2.3518	7.99216	13.288	1.68e-06	3.38e-05	5.65687	tc|Rep: Protein kinase domain containing protein, expressed - Oryza sativa subsp. japonica (Rice), partial (26%) [TC164057]
A_13_P079126	AJ507213	AJ507213	AK370754	-1.14526	15.1329	-13.2843	1.68e-06	3.38e-05	5.65466	gb|Hordeum vulgare mRNA for lipoxygenase 2 (lox2:Hv:3 gene) [AJ507213]
A_13_P168450	TA45692_4513	TA45692_4513	AK360644	-1.3336	9.79534	-13.2823	1.68e-06	3.38e-05	5.65348	tc|Rep: Chromosome chr7 scaffold_31, whole genome shotgun sequence - Vitis vinifera (Grape), partial (22%) [TC180001]
A_13_P095965	AK251644	AK251644	AK251644	3.68169	12.6199	13.2776	1.69e-06	3.38e-05	5.65069	gb|Hordeum vulgare subsp. vulgare cDNA clone: FLbaf126n04, mRNA sequence [AK251644]
A_13_P017576	BJ476178	BJ476178	AK367071	1.64729	6.17502	13.277	1.69e-06	3.38e-05	5.65029	gb|BJ476178 K. Sato unpublished cDNA library, cv. Haruna Nijo adult, heading stage top three leaves Hordeum vulgare subsp. vulgare cDNA clone baal32i24 3', mRNA sequence [BJ476178]
A_13_P637992	Lhca4	BE422121	AK248207	-1.87615	15.288	-13.2529	1.71e-06	3.43e-05	5.63598	gb|HWM020cC.02r ITEC HWM Barley Leaf Library Hordeum vulgare subsp. vulgare cDNA clone HWM020cC.02, mRNA sequence [BE422121]
A_13_P523474	DN156066	DN156066	AK359148	1.08656	5.98365	13.2487	1.71e-06	3.43e-05	5.63347	Unknown
A_13_P198409	TA55312_4513	TA55312_4513	AK367405	1.31114	6.19866	13.2451	1.72e-06	3.44e-05	5.63133	Unknown
A_13_P252722	AW982875	AW982875	AW982875	-2.17695	9.69606	-13.2376	1.72e-06	3.45e-05	5.62685	Unknown
A_13_P277519	BE519467	BE519467	BE519467	-1.62232	12.7806	-13.2349	1.73e-06	3.45e-05	5.62522	tc|Rep: Photosystem I reaction center subunit V, chloroplast precursor - Hordeum vulgare (Barley), partial (98%) [TC177030]
A_13_P546084	TC153993	TC153993	TC153993	1.71092	6.43345	13.2345	1.73e-06	3.45e-05	5.62503	tc|Rep: CONSTANS-like protein - Hordeum vulgare var. distichum (Two-rowed barley), complete [TC153993]
A_13_P292912	BF259191	BF259191	BF259191	4.5528	9.00195	13.2304	1.73e-06	3.45e-05	5.62255	Unknown
A_13_P231509	LOC548247	AK252062	AK252062	-2.03802	10.5474	-13.2285	1.73e-06	3.45e-05	5.62144	gb|Hordeum vulgare subsp. vulgare cDNA clone: FLbaf140k21, mRNA sequence [AK252062]
A_13_P249765	AK248749	AK248749	AK248749	-1.47933	10.3022	-13.225	1.74e-06	3.46e-05	5.61935	gb|Hordeum vulgare subsp. vulgare cDNA clone: FLbaf8b23, mRNA sequence [AK248749]
A_13_P038926	AK248434	AK248434	AK248434	1.67671	6.96357	13.2191	1.74e-06	3.46e-05	5.61581	gb|Hordeum vulgare subsp. vulgare cDNA clone: FLbaf178m10, mRNA sequence [AK248434]
A_13_P486515	BE421330	BE421330	BE421330	-1.1713	16.8563	-13.2157	1.74e-06	3.46e-05	5.61378	gb|HWM008.B11 ITEC HWM Barley Leaf Library Hordeum vulgare subsp. vulgare cDNA clone HWM008.B11, mRNA sequence [BE421330]
A_13_P512129	CX625853	CX625853	CX625853	1.39151	10.449	13.2152	1.74e-06	3.46e-05	5.61348	Unknown
A_13_P240766	AV835840	AV835840	AK371425	-1.38551	7.43332	-13.2142	1.75e-06	3.46e-05	5.61289	Unknown
A_13_P036536	AK248450	AK248450	AK248450	1.85064	8.6944	13.2127	1.75e-06	3.46e-05	5.612	gb|Hordeum vulgare subsp. vulgare cDNA clone: FLbaf176g08, mRNA sequence [AK248450]
A_13_P206629	TA57379_4513	TA57379_4513	TA57379_4513	-2.05079	11.0968	-13.2121	1.75e-06	3.46e-05	5.61161	Unknown
A_13_P164810	TA44429_4513	TA44429_4513	AK369119	1.42187	12.9437	13.2023	1.76e-06	3.48e-05	5.60576	Unknown
A_13_P494795	CD663342	CD663342	CD663342	1.2986	8.29991	13.1987	1.76e-06	3.48e-05	5.60362	Unknown
A_13_P015591	BF259387	BF259387	BF259387	3.10326	7.64252	13.1941	1.76e-06	3.49e-05	5.60089	gb|HVSMEf0019H07f Hordeum vulgare seedling root EST library HVcDNA0007 (Etiolated and unstressed) Hordeum vulgare subsp. vulgare cDNA clone HVSMEf0019H07f, mRNA sequence [BF259387]
A_13_P095560	BG365668	BG365668	BG365668	1.48752	11.2802	13.1824	1.78e-06	3.5e-05	5.59385	gb|HVSMEi0003K20f Hordeum vulgare 20 DAP spike EST library HVcDNA0010 (20 DAP) Hordeum vulgare subsp. vulgare cDNA clone HVSMEi0003K20f, mRNA sequence [BG365668]
A_13_P160980	TA43103_4513	TA43103_4513	TA43103_4513	1.38687	9.52267	13.1792	1.78e-06	3.5e-05	5.59196	Unknown
A_13_P005366	AK252181	AK252181	AK252181	1.19593	10.7766	13.179	1.78e-06	3.5e-05	5.59183	gb|Hordeum vulgare subsp. vulgare cDNA clone: FLbaf149h24, mRNA sequence [AK252181]
A_13_P116380	TA29609_4513	TA29609_4513	TA29609_4513	-1.42219	14.5365	-13.1785	1.78e-06	3.5e-05	5.59153	tc|Rep: Triose phosphate translocator - Triticum aestivum (Wheat), partial (48%) [TC156477]
A_13_P157700	TA41950_4513	TA41950_4513	AK371759	-1.24133	10.9782	-13.177	1.78e-06	3.5e-05	5.5906	tc|Rep: Chloroplast ATP phosphoribosyl transferase precursor - Alyssum lesbiacum, partial (71%) [TC173026]
A_13_P039681	CB869045	CB869045	AK363286	1.60025	13.2576	13.1768	1.78e-06	3.5e-05	5.5905	gb|HC10C22w HC Hordeum vulgare subsp. vulgare cDNA clone HC10C22 5-PRIME, mRNA sequence [CB869045]
A_13_P278824	TA30971_4513	TA30971_4513	AK361860	-3.03211	12.4019	-13.1764	1.78e-06	3.5e-05	5.59024	tc|Rep: Chlorophyll a-b binding protein 3C, chloroplast precursor - Solanum lycopersicum (Tomato) (Lycopersicon esculentum), partial (76%) [TC188570]
A_13_P113130	TA28250_4513	TA28250_4513	TA28250_4513	1.38806	10.9387	13.1755	1.78e-06	3.5e-05	5.5897	Unknown
A_13_P249290	AK250369	AK250369	AK250369	-2.69578	12.7159	-13.1733	1.79e-06	3.5e-05	5.58838	gb|Hordeum vulgare subsp. vulgare cDNA clone: FLbaf76e15, mRNA sequence [AK250369]
A_13_P177619	TA48974_4513	TA48974_4513	AK371759	-1.18339	7.83912	-13.1717	1.79e-06	3.5e-05	5.58747	tc|Rep: Chloroplast ATP phosphoribosyl transferase precursor - Alyssum lesbiacum, partial (71%) [TC173026]
A_13_P146000	TA38034_4513	TA38034_4513	TA38034_4513	-1.62036	10.6497	-13.1713	1.79e-06	3.5e-05	5.58723	tc|Rep: Thylakoid lumenal protein-like - Oryza sativa subsp. japonica (Rice), partial (89%) [TC163002]
A_13_P472283	TA35866_4513	TA35866_4513	AK357667	-1.20098	12.8451	-13.1705	1.79e-06	3.5e-05	5.58675	tc|Rep: Expressed protein - Oryza sativa subsp. japonica (Rice), partial (52%) [TC163884]
A_13_P074511	AK249260	AK249260	AK249260	-2.61455	12.6794	-13.1665	1.79e-06	3.51e-05	5.58435	gb|Hordeum vulgare subsp. vulgare cDNA clone: FLbaf27f08, mRNA sequence [AK249260]
A_13_P014311	AK248891	AK248891	AK248891	1.19288	9.84957	13.1585	1.8e-06	3.52e-05	5.5795	gb|Hordeum vulgare subsp. vulgare cDNA clone: FLbaf9e22, mRNA sequence [AK248891]
A_13_P312472	TA31969_4513	TA31969_4513	AK370416	-1.36958	10.7732	-13.1532	1.81e-06	3.52e-05	5.57637	Unknown
A_13_P244210	PIP2;2	AK250563	AK250563	-1.61573	12.2625	-13.151	1.81e-06	3.52e-05	5.57501	gb|Hordeum vulgare subsp. vulgare cDNA clone: FLbaf89e01, mRNA sequence [AK250563]
A_13_P223359	TA31919_4513	TA31919_4513	AK354542	-1.31087	13.8005	-13.1508	1.81e-06	3.52e-05	5.57488	Unknown
A_13_P560329	TA46844_4513	TA46844_4513	TA46844_4513	2.16515	6.65699	13.1498	1.81e-06	3.52e-05	5.57428	tc|Rep: Chromosome chr14 scaffold_128, whole genome shotgun sequence - Vitis vinifera (Grape), partial (39%) [TC171727]
A_13_P554489	TC165327	TC165327	TC165327	3.47084	8.25189	13.1486	1.81e-06	3.52e-05	5.57356	Unknown
A_13_P150555	AK249355	AK249355	AK249355	1.38121	9.46668	13.1479	1.81e-06	3.52e-05	5.57318	gb|Hordeum vulgare subsp. vulgare cDNA clone: FLbaf25g21, mRNA sequence [AK249355]
A_13_P125235	TA32072_4513	TA32072_4513	TA32072_4513	-2.57515	8.93086	-13.1394	1.82e-06	3.54e-05	5.56806	Unknown
A_13_P151375	TA39831_4513	TA39831_4513	AK365164	-1.18951	10.0145	-13.139	1.82e-06	3.54e-05	5.56782	tc|Rep: Plastid phosphoenolpyruvate/phosphate translocator - Brassica napus (Rape), partial (61%) [TC160917]
A_13_P170385	TA46380_4513	TA46380_4513	AK374587	-1.91857	9.37594	-13.1333	1.83e-06	3.54e-05	5.56442	tc|Rep: Chromosome chr17 scaffold_16, whole genome shotgun sequence - Vitis vinifera (Grape), partial (96%) [TC180103]
A_13_P052196	CA013592	CA013592	AK367610	2.07465	11.0941	13.1313	1.83e-06	3.54e-05	5.5632	gb|HT08P04r HT Hordeum vulgare subsp. vulgare cDNA clone HT08P04 5-PRIME, mRNA sequence [CA013592]
A_13_P169715	TA46131_4513	TA46131_4513	TA46131_4513	-1.23696	12.1531	-13.1308	1.83e-06	3.54e-05	5.5629	tc|Rep: Os09g0501600 protein - Oryza sativa subsp. japonica (Rice), partial (48%) [TC176161]
A_13_P649173	Lhca4	BE422121	AK248207	-1.21016	17.199	-13.1272	1.83e-06	3.55e-05	5.56074	gb|HWM020cC.02r ITEC HWM Barley Leaf Library Hordeum vulgare subsp. vulgare cDNA clone HWM020cC.02, mRNA sequence [BE422121]
A_13_P052756	AK250928	AK250928	AK250928	1.16586	9.66889	13.1193	1.84e-06	3.56e-05	5.55597	gb|Hordeum vulgare subsp. vulgare cDNA clone: FLbaf100j05, mRNA sequence [AK250928]
A_13_P151520	TA39887_4513	TA39887_4513	AK353570	-1.74538	11.635	-13.1155	1.84e-06	3.57e-05	5.55367	tc|Rep: 50S ribosomal protein L17, chloroplast precursor - Nicotiana tabacum (Common tobacco), partial (61%) [TC159336]
A_13_P104915	EX589764	EX589764	AK364402	-1.37318	8.19737	-13.1119	1.85e-06	3.57e-05	5.55155	gb|HDP16H12w HDP Hordeum vulgare subsp. vulgare cDNA clone HDP16H12, mRNA sequence [EX589764]
A_13_P070916	AK251973	AK251973	AK251973	1.13372	8.12849	13.108	1.85e-06	3.57e-05	5.54915	gb|Hordeum vulgare subsp. vulgare cDNA clone: FLbaf139j11, mRNA sequence [AK251973]
A_13_P075271	AF009675	AF009675	AK365077	1.93411	8.11861	13.1077	1.85e-06	3.57e-05	5.54898	gb|Hordeum vulgare var. distichum soluble inorganic pyrophosphatase (Ipp) mRNA, complete cds [AF009675]
A_13_P579189	TA28852_4513	TA28852_4513	AK358669	-3.70142	11.4617	-13.1072	1.85e-06	3.57e-05	5.54867	tc|Rep: Chlorophyll a/b-binding protein WCAB precursor - Triticum aestivum (Wheat), partial (68%) [TC188925]
A_13_P132225	TA33853_4513	TA33853_4513	TA33853_4513	-1.4064	11.4185	-13.1061	1.85e-06	3.57e-05	5.54806	tc|Rep: Chromosome chr7 scaffold_31, whole genome shotgun sequence - Vitis vinifera (Grape), partial (14%) [TC155789]
A_13_P137295	TA35288_4513	TA35288_4513	TA35288_4513	-1.382	11.4387	-13.1044	1.85e-06	3.57e-05	5.54699	Unknown
A_13_P106285	EX572711	EX572711	AK358097	-2.34711	9.91918	-13.1025	1.86e-06	3.57e-05	5.54584	gb|HDP31J08w HDP Hordeum vulgare subsp. vulgare cDNA clone HDP31J08, mRNA sequence [EX572711]
A_13_P570644	TA36843_4513	TA36843_4513	AK362475	-1.18234	10.4056	-13.0911	1.87e-06	3.59e-05	5.539	Unknown
A_13_P031026	AK251886	AK251886	AK251886	2.36038	9.32331	13.0906	1.87e-06	3.59e-05	5.53872	gb|Hordeum vulgare subsp. vulgare cDNA clone: FLbaf131h10, mRNA sequence [AK251886]
A_13_P539069	DN183732	DN183732	DN183732	-2.32885	12.7642	-13.0874	1.87e-06	3.59e-05	5.53678	Unknown
A_13_P165475	TA44645_4513	TA44645_4513	AK362485	2.23182	11.3843	13.0797	1.88e-06	3.6e-05	5.53213	Unknown
A_13_P395155	BG343710	BG343710	AK371230	-1.21048	10.9178	-13.0795	1.88e-06	3.6e-05	5.53198	gb|HVSMEg0006I14f Hordeum vulgare pre-anthesis spike EST library HVcDNA0008 (white to yellow anther) Hordeum vulgare subsp. vulgare cDNA clone HVSMEg0006I14f, mRNA sequence [BG343710]
A_13_P174160	TA47696_4513	TA47696_4513	TA47696_4513	-1.47991	8.71525	-13.0741	1.89e-06	3.61e-05	5.52871	Unknown
A_13_P071871	CK124370	CK124370	CK124370	1.64039	6.25363	13.074	1.89e-06	3.61e-05	5.52866	gb|BES1824108i11 BES1824 Hordeum vulgare subsp. vulgare cDNA clone MPMGp2010I118 5-PRIME, mRNA sequence [CK124370]
A_13_P398941	TA36496_4513	TA36496_4513	AK353715	-1.35988	12.77	-13.0691	1.89e-06	3.62e-05	5.52572	Unknown
A_13_P429041	BQ660465	BQ660465	AK355479	-1.24059	9.04428	-13.0638	1.9e-06	3.62e-05	5.52251	tc|Rep: Chromosome undetermined scaffold_119, whole genome shotgun sequence - Vitis vinifera (Grape), partial (33%) [TC161891]
A_13_P000171	LOC548204	M17128	AK376465	2.93915	7.6133	13.0635	1.9e-06	3.62e-05	5.5223	gb|Barley (H.vulgare) alpha-amylase 2 mRNA, complete cds [M17128]
A_13_P181329	AK252666	AK252666	AK252666	1.49868	7.31865	13.0598	1.9e-06	3.63e-05	5.5201	gb|Hordeum vulgare subsp. vulgare cDNA clone: FLbaf169b05, mRNA sequence [AK252666]
A_13_P398196	BJ450460	BJ450460	AK361848	-2.04446	10.7589	-13.0558	1.91e-06	3.63e-05	5.51766	tc|Rep: Metal-dependent hydrolase-like protein - Oryza sativa subsp. japonica (Rice), partial (47%) [TC156823]
A_13_P097315	BE215204	BE215204	BE215204	1.72841	8.00165	13.0549	1.91e-06	3.63e-05	5.51716	gb|HV_CEb0006C10f Hordeum vulgare seedling green leaf EST library HVcDNA0005 (Blumeria challenged) Hordeum vulgare subsp. vulgare cDNA clone HV_CEb0006C10f, mRNA sequence [BE215204]
A_13_P183519	TA51082_4513	TA51082_4513	AK359978	1.91066	9.16551	13.0527	1.91e-06	3.63e-05	5.51581	Unknown
A_13_P084991	AK252868	AK252868	AK252868	2.72537	14.2562	13.0505	1.91e-06	3.63e-05	5.51448	gb|Hordeum vulgare subsp. vulgare cDNA clone: FLbaf170g06, mRNA sequence [AK252868]
A_13_P141500	TA36626_4513	TA36626_4513	AK368993	1.80724	7.77254	13.0478	1.91e-06	3.64e-05	5.51286	tc|Rep: Branched-chain amino acid aminotransferase-like - Oryza sativa subsp. japonica (Rice), complete [TC161213]
A_13_P264182	AK248653	AK248653	AK251722	2.02076	16.9149	13.0356	1.93e-06	3.66e-05	5.50547	gb|Hordeum vulgare subsp. vulgare cDNA clone: FLbaf95a19, mRNA sequence [AK248653]
A_13_P566649	TC177771	TC177771	AK372417	-1.51442	11.7404	-13.0356	1.93e-06	3.66e-05	5.50546	tc|Rep: Chromosome chr11 scaffold_13, whole genome shotgun sequence - Vitis vinifera (Grape), partial (20%) [TC177771]
A_13_P548224	TA32350_4513	TA32350_4513	AK369633	-1.60668	10.8426	-13.0323	1.93e-06	3.66e-05	5.50347	tc|Rep: Plastidic alpha 1,4-glucan phosphorylase 3 - Triticum aestivum (Wheat), partial (26%) [TC157231]
A_13_P407891	BJ481526	BJ481526	BJ481526	1.5463	6.27663	13.0313	1.93e-06	3.66e-05	5.50288	Unknown
A_13_P471158	EX586951	EX586951	AK373768	-1.45346	9.80708	-13.0266	1.94e-06	3.66e-05	5.50002	gb|HDP33F24w HDP Hordeum vulgare subsp. vulgare cDNA clone HDP33F24, mRNA sequence [EX586951]
A_13_P051646	DN177212	DN177212	AK371629	-1.9035	10.663	-13.0262	1.94e-06	3.66e-05	5.49975	gb|HO38G22S HO Hordeum vulgare cDNA clone HO38G22 5-PRIME, mRNA sequence [DN177212]
A_13_P135220	TA34672_4513	TA34672_4513	AK371360	2.55541	11.4438	13.024	1.94e-06	3.66e-05	5.49846	tc|Rep: Glutathione transferase F2 - Triticum aestivum (Wheat), complete [TC169828]
A_13_P545411	TA36523_4513	TA36523_4513	AK370339	1.66598	12.9246	13.0214	1.94e-06	3.67e-05	5.49687	tc|Rep: Os02g0796300 protein - Oryza sativa subsp. japonica (Rice), partial (87%) [TC175860]
A_13_P151525	AK248718	AK248718	AK248718	-2.39255	8.86588	-13.0175	1.95e-06	3.67e-05	5.49449	gb|Hordeum vulgare subsp. vulgare cDNA clone: FLbaf7m08, mRNA sequence [AK248718]
A_13_P131035	TA33529_4513	TA33529_4513	TA33529_4513	-1.66065	12.4568	-13.0175	1.95e-06	3.67e-05	5.49448	tc|Rep: Extracellular calcium sensing receptor - Oryza sativa (Rice), partial (38%) [TC179919]
A_13_P518264	AK251877	AK251877	AK251877	1.88893	14.4328	13.0137	1.95e-06	3.67e-05	5.49221	gb|Hordeum vulgare subsp. vulgare cDNA clone: FLbaf133j18, mRNA sequence [AK251877]
A_13_P570369	AK250957	AK250957	AK250957	-1.17795	7.88477	-13.0125	1.95e-06	3.67e-05	5.49146	gb|Hordeum vulgare subsp. vulgare cDNA clone: FLbaf103n03, mRNA sequence [AK250957]
A_13_P142005	TA36788_4513	TA36788_4513	AK355501	-1.14965	9.36708	-13.0094	1.95e-06	3.68e-05	5.4896	Unknown
A_13_P062431	AK248718	AK248718	AK248718	-2.52403	9.62081	-13.0074	1.96e-06	3.68e-05	5.48839	gb|Hordeum vulgare subsp. vulgare cDNA clone: FLbaf7m08, mRNA sequence [AK248718]
A_13_P309137	BF619708	BF619708	BF619708	-2.35703	10.0339	-13.0023	1.96e-06	3.69e-05	5.48525	Unknown
A_13_P041626	AK250601	AK250601	AK250601	1.60332	9.94447	13.0012	1.96e-06	3.69e-05	5.48459	gb|Hordeum vulgare subsp. vulgare cDNA clone: FLbaf89h12, mRNA sequence [AK250601]
A_13_P001916	LOC548240	X53580	AK364289	-2.61264	12.6152	-12.9993	1.97e-06	3.69e-05	5.48343	gb|Barley gln mRNA for glutamine synthetase 2 (EC 6.3.1.2) [X53580]
A_13_P476818	CA592210	CA592210	AK358967	-1.89519	7.91604	-12.9947	1.97e-06	3.69e-05	5.48063	Unknown
A_13_P246381	AK252182	AK252182	AK252182	-1.53345	8.40527	-12.9937	1.97e-06	3.69e-05	5.48002	gb|Hordeum vulgare subsp. vulgare cDNA clone: FLbaf149i01, mRNA sequence [AK252182]
A_13_P249625	AK248749	AK248749	AK248749	-1.43936	10.8421	-12.9918	1.97e-06	3.69e-05	5.47889	gb|Hordeum vulgare subsp. vulgare cDNA clone: FLbaf8b23, mRNA sequence [AK248749]
A_13_P212859	AJ436622	AJ436622	AJ436622	1.1485	5.9856	12.9897	1.98e-06	3.69e-05	5.47762	tc|Rep: Chromosome chr9 scaffold_7, whole genome shotgun sequence - Vitis vinifera (Grape), partial (30%) [TC160800]
A_13_P414555	TA31328_4513	TA31328_4513	TA31328_4513	1.09554	12.5972	12.9897	1.98e-06	3.69e-05	5.47762	tc|Rep: Chromosome chr9 scaffold_7, whole genome shotgun sequence - Vitis vinifera (Grape), partial (97%) [TC184562]
A_13_P392065	TA40780_4513	TA40780_4513	TA40780_4513	-1.36974	10.9958	-12.9891	1.98e-06	3.69e-05	5.47726	Unknown
A_13_P116170	BG343670	BG343670	BG343670	1.31045	11.3889	12.9864	1.98e-06	3.69e-05	5.47561	gb|HVSMEg0006C24f Hordeum vulgare pre-anthesis spike EST library HVcDNA0008 (white to yellow anther) Hordeum vulgare subsp. vulgare cDNA clone HVSMEg0006C24f, mRNA sequence [BG343670]
A_13_P163410	TA43937_4513	TA43937_4513	TA43937_4513	1.31991	9.28505	12.9834	1.98e-06	3.7e-05	5.47381	tc|Rep: Chromosome chr11 scaffold_13, whole genome shotgun sequence - Vitis vinifera (Grape), partial (68%) [TC168281]
A_13_P168065	TA45556_4513	TA45556_4513	TA45556_4513	1.64978	6.68043	12.9823	1.98e-06	3.7e-05	5.4731	tc|Rep: Chromosome chr14 scaffold_9, whole genome shotgun sequence - Vitis vinifera (Grape), partial (27%) [TC168175]
A_13_P098220	AK252709	AK252709	AK252709	-2.05041	12.8857	-12.9793	1.99e-06	3.7e-05	5.47132	gb|Hordeum vulgare subsp. vulgare cDNA clone: FLbaf163p23, mRNA sequence [AK252709]
A_13_P327747	TA47346_4513	TA47346_4513	AK355021	-1.72727	11.2479	-12.9775	1.99e-06	3.7e-05	5.47019	Unknown
A_13_P166075	TA44861_4513	TA44861_4513	TA44861_4513	1.49361	13.6351	12.9765	1.99e-06	3.7e-05	5.46962	tc|Rep: Os01g0505400 protein - Oryza sativa subsp. japonica (Rice), partial (20%) [TC167181]
A_13_P055251	DN160204	DN160204	DN160204	1.7155	9.21238	12.9743	1.99e-06	3.7e-05	5.46823	gb|GPN002I04u GPN Hordeum vulgare cDNA clone GPN002I04 3-PRIME, mRNA sequence [DN160204]
A_13_P002411	AJ234400	AJ234400	AK365182	-1.17211	14.876	-12.9737	1.99e-06	3.7e-05	5.46792	gb|Hordeum vulgare partial mRNA; clone cMWG0645 [AJ234400]
A_13_P560959	TC172300	TC172300	TC172300	-1.10714	8.33696	-12.9737	1.99e-06	3.7e-05	5.46789	Unknown
A_13_P031986	BQ465931	BQ465931	AK353893	-1.16316	9.93468	-12.9715	2e-06	3.7e-05	5.46655	gb|HT01B15T HT Hordeum vulgare subsp. vulgare cDNA clone HT01B15 5-PRIME, mRNA sequence [BQ465931]
A_13_P139590	TA36024_4513	TA36024_4513	TA36024_4513	-1.25489	13.7295	-12.9672	2e-06	3.71e-05	5.46395	tc|Rep: TGB12K interacting protein 2 - Nicotiana tabacum (Common tobacco), partial (18%) [TC180076]
A_13_P271274	TA34066_4513	TA34066_4513	AK366296	-1.99276	13.7038	-12.9538	2.02e-06	3.73e-05	5.45576	tc|Rep: H(+)-transporting ATP synthase - Zea mays (Maize), partial (84%) [TC161313]
A_13_P459583	BY861016	BY861016	BY861016	1.38527	9.56776	12.9472	2.02e-06	3.74e-05	5.45175	tc|Rep: Os08g0391700 protein - Oryza sativa subsp. japonica (Rice), partial (15%) [TC188682]
A_13_P170435	TA46397_4513	TA46397_4513	AK375102	-1.3501	8.23244	-12.9446	2.03e-06	3.74e-05	5.45017	tc|Rep: White-brown complex homolog protein 23 - Arabidopsis thaliana (Mouse-ear cress), partial (28%) [TC158167]
A_13_P161595	TA43307_4513	TA43307_4513	TA43307_4513	-1.41187	11.5006	-12.9437	2.03e-06	3.74e-05	5.44959	tc|Rep: Os04g0637400 protein - Oryza sativa subsp. japonica (Rice), partial (21%) [TC156409]
A_13_P093100	BJ450941	BJ450941	BJ450941	-3.41117	11.9921	-12.9405	2.03e-06	3.75e-05	5.44767	gb|BJ450941 K. Sato unpublished cDNA library, cv. Akashinriki vegetative stage leaves Hordeum vulgare subsp. vulgare cDNA clone baak32a22 5', mRNA sequence [BJ450941]
A_13_P147015	TA38375_4513	TA38375_4513	AK353786	-1.11384	11.5744	-12.9404	2.03e-06	3.75e-05	5.44761	tc|Rep: Chromosome chr1 scaffold_5, whole genome shotgun sequence - Vitis vinifera (Grape), partial (37%) [TC158782]
A_13_P128080	TA32759_4513	TA32759_4513	TA32759_4513	-1.53249	14.1102	-12.938	2.03e-06	3.75e-05	5.44616	tc|Rep: Photosystem I reaction center subunit II, chloroplast precursor - Hordeum vulgare (Barley), complete [TC178542]
A_13_P576819	BG343733	BG343733	AK367128	1.49384	9.16446	12.9378	2.03e-06	3.75e-05	5.44599	gb|HVSMEg0006J16f Hordeum vulgare pre-anthesis spike EST library HVcDNA0008 (white to yellow anther) Hordeum vulgare subsp. vulgare cDNA clone HVSMEg0006J16f, mRNA sequence [BG343733]
A_13_P555189	TA29218_4513	TA29218_4513	TA29218_4513	2.73333	9.32848	12.9326	2.04e-06	3.75e-05	5.44283	tc|CHZMRRNA Zea mays chloroplast rRNA-operon, partial (11%) [TC166142]
A_13_P445188	BU984822	BU984822	AK355447	-1.34462	7.28842	-12.9303	2.04e-06	3.75e-05	5.44142	tc|Rep: Starch synthase IV - Triticum aestivum (Wheat), partial (22%) [TC187548]
A_13_P207584	TA57622_4513	TA57622_4513	AK375306	-1.51323	10.1534	-12.9292	2.04e-06	3.75e-05	5.44075	Unknown
A_13_P183419	AK249612	AK249612	AK249612	-1.14429	8.61698	-12.9286	2.05e-06	3.75e-05	5.44038	gb|Hordeum vulgare subsp. vulgare cDNA clone: FLbaf47b03, mRNA sequence [AK249612]
A_13_P427886	BQ472154	BQ472154	BQ472154	1.37739	9.02942	12.9237	2.05e-06	3.76e-05	5.43742	Unknown
A_13_P267937	BE411630	BE411630	BE411630	-1.92865	10.1579	-12.9205	2.05e-06	3.76e-05	5.43544	tc|Rep: Parvulin-type peptidyl-prolyl cis/trans isomerase - Lotus japonicus, partial (48%) [TC190863]
A_13_P539724	DN184502	DN184502	DN184502	-2.43165	11.1552	-12.9166	2.06e-06	3.76e-05	5.43307	tc|Rep: Photosystem II subunit PsbS - Zea mays (Maize), partial (70%) [TC168999]
A_13_P398416	TA34271_4513	TA34271_4513	AK353791	-1.50283	11.6214	-12.9163	2.06e-06	3.76e-05	5.43289	Unknown
A_13_P022791	BE214505	BE214505	BE214505	1.53257	8.43474	12.9162	2.06e-06	3.76e-05	5.43285	gb|HV_CEb0003K10f Hordeum vulgare seedling green leaf EST library HVcDNA0005 (Blumeria challenged) Hordeum vulgare subsp. vulgare cDNA clone HV_CEb0003K10f, mRNA sequence [BE214505]
A_13_P097000	DN154897	DN154897	DN154897	-1.87122	12.3791	-12.9162	2.06e-06	3.76e-05	5.43283	gb|GAN001L22f GAN Hordeum vulgare cDNA clone GAN001L22 3-PRIME, mRNA sequence [DN154897]
A_13_P528064	AK250083	AK250083	AK250083	-1.36323	7.9951	-12.916	2.06e-06	3.76e-05	5.43273	gb|Hordeum vulgare subsp. vulgare cDNA clone: FLbaf69g24, mRNA sequence [AK250083]
A_13_P207789	TA57675_4513	TA57675_4513	TA57675_4513	-1.50332	12.0632	-12.9117	2.06e-06	3.76e-05	5.43008	tc|Rep: Chromosome chr8 scaffold_34, whole genome shotgun sequence - Vitis vinifera (Grape), partial (53%) [TC191813]
A_13_P043536	AK252141	AK252141	AK252141	1.11889	13.5803	12.9102	2.07e-06	3.76e-05	5.42915	gb|Hordeum vulgare subsp. vulgare cDNA clone: FLbaf141k02, mRNA sequence [AK252141]
A_13_P496503	LOC548205	Y09603	AK363920	-1.31295	9.12282	-12.908	2.07e-06	3.76e-05	5.4278	gb|H.vulgare mRNA for serine carboxypeptidase I, CP-MI [Y09603]
A_13_P053401	DN177777	DN177777	DN177777	-2.50876	10.993	-12.9052	2.07e-06	3.76e-05	5.4261	gb|HO36G17S HO Hordeum vulgare cDNA clone HO36G17 5-PRIME, mRNA sequence [DN177777]
A_13_P223739	LOC548240	X53580	AK364289	-2.56316	13.8542	-12.9045	2.07e-06	3.76e-05	5.42571	gb|Barley gln mRNA for glutamine synthetase 2 (EC 6.3.1.2) [X53580]
A_13_P435791	BQ762927	BQ762927	BQ762927	1.24242	6.18628	12.9041	2.07e-06	3.76e-05	5.42546	Unknown
A_13_P085771	CX626289	CX626289	AK369632	-2.76112	13.4771	-12.902	2.08e-06	3.76e-05	5.42418	gb|GAN007B10u GAN Hordeum vulgare cDNA clone GAN007B10 3-PRIME, mRNA sequence [CX626289]
A_13_P194869	TA54402_4513	TA54402_4513	TA54402_4513	1.85559	7.62576	12.9014	2.08e-06	3.76e-05	5.42379	Unknown
A_13_P028066	DN178157	DN178157	DN178157	-1.41363	8.65312	-12.8994	2.08e-06	3.76e-05	5.42258	gb|HO34D09S HO Hordeum vulgare cDNA clone HO34D09 5-PRIME, mRNA sequence [DN178157]
A_13_P571119	BJ451302	BJ451302	BJ451302	-2.02774	7.43081	-12.898	2.08e-06	3.76e-05	5.42173	gb|BJ451302 K. Sato unpublished cDNA library, cv. Akashinriki vegetative stage leaves Hordeum vulgare subsp. vulgare cDNA clone baak33h20 5', mRNA sequence [BJ451302]
A_13_P450498	BU996823	BU996823	BU996823	-1.7949	13.3775	-12.8978	2.08e-06	3.76e-05	5.42158	tc|Rep: Photosystem 1 subunit 5 - Triticum aestivum (Wheat), partial (40%) [TC185541]
A_13_P152275	TA40150_4513	TA40150_4513	TA40150_4513	1.80791	11.4106	12.8977	2.08e-06	3.76e-05	5.42149	tc|Rep: Associated with HOX family protein, expressed - Oryza sativa subsp. japonica (Rice), partial (39%) [TC166404]
A_13_P086906	AK250678	AK250678	AK250678	1.62918	7.92734	12.8951	2.08e-06	3.76e-05	5.41993	gb|Hordeum vulgare subsp. vulgare cDNA clone: FLbaf93h12, mRNA sequence [AK250678]
A_13_P165645	TA44714_4513	TA44714_4513	TA44714_4513	-1.45385	13.0026	-12.8951	2.08e-06	3.76e-05	5.41991	Unknown
A_13_P117660	TA29984_4513	TA29984_4513	TA29984_4513	-1.97777	14.9527	-12.8948	2.08e-06	3.76e-05	5.41978	tc|Rep: Photosystem I reaction center subunit VI, chloroplast precursor - Hordeum vulgare (Barley), complete [TC173136]
A_13_P138255	TA35588_4513	TA35588_4513	AK356720	1.59621	11.2709	12.8915	2.09e-06	3.77e-05	5.41775	tc|Rep: Os04g0476100 protein - Oryza sativa subsp. japonica (Rice), partial (84%) [TC161425]
A_13_P171960	TA46934_4513	TA46934_4513	AK364546	-2.26247	9.54159	-12.889	2.09e-06	3.77e-05	5.41622	tc|Rep: Chromosome chr6 scaffold_3, whole genome shotgun sequence - Vitis vinifera (Grape), partial (27%) [TC184414]
A_13_P038146	BG414594	BG414594	BG414594	1.24694	10.6357	12.8887	2.09e-06	3.77e-05	5.41604	gb|HVSMEk0003A08f Hordeum vulgare testa [BG414594]
A_13_P003206	AK249066	AK249066	AK249066	1.29711	10.543	12.8878	2.09e-06	3.77e-05	5.41548	gb|Hordeum vulgare subsp. vulgare cDNA clone: FLbaf21k02, mRNA sequence [AK249066]
A_13_P029936	AK252894	AK252894	AK252894	1.8871	10.2697	12.8876	2.09e-06	3.77e-05	5.41534	gb|Hordeum vulgare subsp. vulgare cDNA clone: FLbaf177n16, mRNA sequence [AK252894]
A_13_P280964	TA28326_4513	TA28326_4513	AK372527	2.09972	14.6259	12.8829	2.1e-06	3.77e-05	5.41248	tc|Rep: Probable histone H2A.2 - Oryza sativa subsp. indica (Rice), partial (49%) [TC179481]
A_13_P585079	BE421135	BE421135	BE421135	-3.05385	13.2023	-12.8818	2.1e-06	3.77e-05	5.41179	gb|HWM006.B08 ITEC HWM Barley Leaf Library Hordeum vulgare subsp. vulgare cDNA clone HWM006.B08, mRNA sequence [BE421135]
A_13_P168550	TA45729_4513	TA45729_4513	TA45729_4513	-1.51301	8.73182	-12.8705	2.11e-06	3.79e-05	5.40486	tc|Rep: Hexose carrier protein HEX6 - Ricinus communis (Castor bean), partial (73%) [TC159270]
A_13_P159355	TA42528_4513	TA42528_4513	TA42528_4513	1.28195	8.13394	12.8674	2.12e-06	3.79e-05	5.40298	Unknown
A_13_P410497	LOC548244	U66876	AK359692	-1.3855	12.0749	-12.8671	2.12e-06	3.79e-05	5.40278	gb|Hordeum vulgare ADP-glucose pyrophosphorylase large subunit (blpl) mRNA, complete cds [U66876]
A_13_P181969	AK248718	AK248718	AK248718	-1.66656	7.13036	-12.8651	2.12e-06	3.8e-05	5.40157	gb|Hordeum vulgare subsp. vulgare cDNA clone: FLbaf7m08, mRNA sequence [AK248718]
A_13_P082931	HvPIP2;4	AB219525	AB219525	-1.66971	13.1847	-12.864	2.12e-06	3.8e-05	5.40087	gb|Hordeum vulgare HvPIP2;4 mRNA for PIP aquaporin isoform, complete cds [AB219525]
A_13_P118725	TA30365_4513	TA30365_4513	TA30365_4513	-1.51134	14.9276	-12.8589	2.13e-06	3.8e-05	5.39774	Unknown
A_13_P087331	AK250718	AK250718	AK250718	-1.28065	10.9416	-12.8571	2.13e-06	3.8e-05	5.39662	gb|Hordeum vulgare subsp. vulgare cDNA clone: FLbaf85f02, mRNA sequence [AK250718]
A_13_P184299	TA51349_4513	TA51349_4513	AK360397	-2.14176	8.16695	-12.8556	2.13e-06	3.8e-05	5.39572	tc|Rep: Flavin containing monooxygenase 3-like - Oryza sativa subsp. japonica (Rice), partial (29%) [TC188809]
A_13_P178184	TA49172_4513	TA49172_4513	AK360017	-1.7492	12.207	-12.855	2.13e-06	3.8e-05	5.39537	tc|Rep: Indole-3-glycerol phosphate lyase - Hordeum lechleri (Wild barley), partial (16%) [TC188389]
A_13_P043171	AK253053	AK253053	AK248197	-1.41848	15.7275	-12.8549	2.13e-06	3.8e-05	5.39528	gb|Hordeum vulgare subsp. vulgare cDNA clone: FLbaf67h17, mRNA sequence [AK253053]
A_13_P298187	BF262670	BF262670	BF262670	-1.57063	10.6338	-12.851	2.14e-06	3.81e-05	5.3929	Unknown
A_13_P117730	TA30004_4513	TA30004_4513	AK358225	-2.14851	14.3212	-12.8501	2.14e-06	3.81e-05	5.39235	tc|Rep: Photosystem I reaction center subunit VI, chloroplast precursor - Hordeum vulgare (Barley), complete [TC159667]
A_13_P109005	EX580456	EX580456	EX580456	1.15844	6.89242	12.8455	2.14e-06	3.81e-05	5.38953	gb|HDP26H16w HDP Hordeum vulgare subsp. vulgare cDNA clone HDP26H16, mRNA sequence [EX580456]
A_13_P167195	TA45254_4513	TA45254_4513	TA45254_4513	4.03348	9.73972	12.8446	2.14e-06	3.81e-05	5.38898	tc|Rep: Os03g0188500 protein - Oryza sativa subsp. japonica (Rice), partial (94%) [TC185658]
A_13_P127565	TA32628_4513	TA32628_4513	AK371778	1.11398	7.2608	12.8442	2.14e-06	3.81e-05	5.38875	tc|Rep: Homocysteine S-methyltransferase 3 - Zea mays (Maize), partial (80%) [TC187450]
A_13_P003516	BI959438	BI959438	AK360199	-1.94028	10.9049	-12.8438	2.15e-06	3.81e-05	5.38846	gb|HVSMEn0019K18f Hordeum vulgare rachis EST library HVcDNA0015 (normal) Hordeum vulgare subsp. vulgare cDNA clone HVSMEn0019K18f, mRNA sequence [BI959438]
A_13_P221474	AK248268	AK248268	AK248268	4.51068	8.95334	12.8384	2.15e-06	3.82e-05	5.38513	gb|Hordeum vulgare subsp. vulgare cDNA clone: FLbaf17e15, mRNA sequence [AK248268]
A_13_P403115	BE216622	BE216622	AK251678	2.55731	13.0318	12.8357	2.16e-06	3.82e-05	5.38351	gb|HV_CEb0010P18f Hordeum vulgare seedling green leaf EST library HVcDNA0005 (Blumeria challenged) Hordeum vulgare subsp. vulgare cDNA clone HV_CEb0010P18f, mRNA sequence [BE216622]
A_13_P559284	TC170717	TC170717	TC170717	-1.39704	9.09167	-12.8348	2.16e-06	3.82e-05	5.38293	tc|Rep: Non-specific lipid-transfer protein - Triticum aestivum (Wheat), partial (82%) [TC170717]
A_13_P411230	AK248706	AK248706	AK248706	2.18965	10.9969	12.8333	2.16e-06	3.82e-05	5.382	gb|Hordeum vulgare subsp. vulgare cDNA clone: FLbaf7g13, mRNA sequence [AK248706]
A_13_P303292	BF266469	BF266469	AK373675	-1.68372	8.28205	-12.8316	2.16e-06	3.82e-05	5.38099	Unknown
A_13_P520229	AK248906	AK248906	AK248906	-1.23796	15.2019	-12.831	2.16e-06	3.82e-05	5.3806	gb|Hordeum vulgare subsp. vulgare cDNA clone: FLbaf4b23, mRNA sequence [AK248906]
A_13_P149120	TA39046_4513	TA39046_4513	AK366129	-1.53692	9.73532	-12.8296	2.16e-06	3.82e-05	5.37973	Unknown
A_13_P301862	BF265437	BF265437	BF265437	-2.55496	13.4072	-12.829	2.16e-06	3.82e-05	5.37937	Unknown
A_13_P409626	BJ485729	BJ485729	BJ485729	1.62929	6.47649	12.8257	2.17e-06	3.82e-05	5.37737	Unknown
A_13_P129975	TA33263_4513	TA33263_4513	AK360941	-1.80145	11.1711	-12.8219	2.17e-06	3.83e-05	5.37504	Unknown
A_13_P059216	AK250058	AK250058	AK250058	-1.18855	9.43523	-12.8207	2.17e-06	3.83e-05	5.37429	gb|Hordeum vulgare subsp. vulgare cDNA clone: FLbaf61h05, mRNA sequence [AK250058]
A_13_P174555	EX572391	EX572391	AK366682	1.55321	10.5368	12.8189	2.18e-06	3.83e-05	5.37316	gb|HDP35A05w HDP Hordeum vulgare subsp. vulgare cDNA clone HDP35A05, mRNA sequence [EX572391]
A_13_P223409	TA37233_4513	TA37233_4513	TA37233_4513	-1.29023	11.2452	-12.8121	2.18e-06	3.84e-05	5.36899	Unknown
A_13_P235924	AJ238745	AJ238745	AK370437	1.46813	11.9072	12.8081	2.19e-06	3.85e-05	5.36653	gb|Hordeum vulgare mRNA for glutathione peroxidase-like protein GPX54Hv [AJ238745]
A_13_P022416	AV926797	AV926797	AK372026	1.67049	10.0848	12.8072	2.19e-06	3.85e-05	5.36599	gb|AV926797 K. Sato unpublished cDNA library, cv. Haruna Nijo second leaf stage seedling leaves Hordeum vulgare subsp. vulgare cDNA clone basd23m21 5', mRNA sequence [AV926797]
A_13_P232774	TA31403_4513	TA31403_4513	AK359887	-2.06072	14.5117	-12.8036	2.19e-06	3.85e-05	5.36376	tc|Rep: Magnesium-protoporphyrin IX monomethyl ester [oxidative] cyclase, chloroplast precursor - Hordeum vulgare (Barley), partial (19%) [TC176431]
A_13_P281474	LHC Ib-21	BE420682	AK250122	-1.8241	14.7876	-12.8017	2.2e-06	3.85e-05	5.36259	gb|HWM001.D11 ITEC HWM Barley Leaf Library Hordeum vulgare subsp. vulgare cDNA clone HWM001.D11, mRNA sequence [BE420682]
A_13_P010701	EX587164	EX587164	EX587164	-1.86544	12.723	-12.7991	2.2e-06	3.86e-05	5.36096	gb|HDP33B03w HDP Hordeum vulgare subsp. vulgare cDNA clone HDP33B03, mRNA sequence [EX587164]
A_13_P038321	BJ446989	BJ446989	AK356878	-1.42439	10.8393	-12.7978	2.2e-06	3.86e-05	5.36018	gb|BJ446989 K. Sato unpublished cDNA library, cv. Akashinriki vegetative stage leaves Hordeum vulgare subsp. vulgare cDNA clone baak15k01 5', mRNA sequence [BJ446989]
A_13_P095551	LOC548247	AK252062	AK252062	-2.20094	10.133	-12.7967	2.2e-06	3.86e-05	5.35948	gb|Hordeum vulgare subsp. vulgare cDNA clone: FLbaf140k21, mRNA sequence [AK252062]
A_13_P158035	TA42058_4513	TA42058_4513	TA42058_4513	-1.14039	13.1649	-12.793	2.21e-06	3.86e-05	5.35722	tc|Rep: Chromosome chr4 scaffold_6, whole genome shotgun sequence - Vitis vinifera (Grape), partial (58%) [TC176159]
A_13_P167155	TA45237_4513	TA45237_4513	TA45237_4513	2.56583	11.0235	12.792	2.21e-06	3.86e-05	5.35662	tc|Rep: Os04g0637000 protein - Oryza sativa subsp. japonica (Rice), partial (80%) [TC164095]
A_13_P165865	TA44778_4513	TA44778_4513	TA44778_4513	-1.20579	10.3368	-12.792	2.21e-06	3.86e-05	5.35657	tc|Rep: Expressed protein - Oryza sativa subsp. japonica (Rice), partial (13%) [TC163296]
A_13_P109840	EX596397	EX596397	EX596397	1.59723	6.4387	12.7886	2.21e-06	3.86e-05	5.35452	gb|HDP19O10w HDP Hordeum vulgare subsp. vulgare cDNA clone HDP19O10, mRNA sequence [EX596397]
A_13_P188694	TA52852_4513	TA52852_4513	AK375289	1.1158	9.03846	12.7873	2.21e-06	3.86e-05	5.35372	tc|Rep: Chromosome chr10 scaffold_312, whole genome shotgun sequence - Vitis vinifera (Grape), partial (21%) [TC171911]
A_13_P152595	TA40268_4513	TA40268_4513	AK362552	-2.31602	12.3297	-12.7857	2.22e-06	3.86e-05	5.35272	tc|Rep: Plastid omega-3 fatty acid desaturase - Triticum aestivum (Wheat), partial (62%) [TC185052]
A_13_P431811	EX584812	EX584812	AK366365	2.1774	10.5095	12.7809	2.22e-06	3.87e-05	5.34976	gb|HDP01C20w HDP Hordeum vulgare subsp. vulgare cDNA clone HDP01C20, mRNA sequence [EX584812]
A_13_P126530	TA32362_4513	TA32362_4513	TA32362_4513	-1.58374	13.3605	-12.7731	2.23e-06	3.89e-05	5.34492	Unknown
A_13_P147745	TA38598_4513	TA38598_4513	AK358711	2.4405	8.21411	12.7705	2.24e-06	3.89e-05	5.34335	tc|Rep: Presequence protease 1, chloroplast/mitochondrial precursor - Arabidopsis thaliana (Mouse-ear cress), partial (24%) [TC155925]
A_13_P500089	CK568792	CK568792	CK568792	1.07559	9.63821	12.7696	2.24e-06	3.89e-05	5.34279	Unknown
A_13_P063261	BU967009	BU967009	BU967009	2.66877	7.57067	12.7663	2.24e-06	3.89e-05	5.34074	gb|HB03A15r BC Hordeum vulgare subsp. vulgare cDNA clone HB03A15 5-PRIME, mRNA sequence [BU967009]
A_13_P154625	TA40945_4513	TA40945_4513	TA40945_4513	3.14758	9.11019	12.7655	2.24e-06	3.89e-05	5.34022	Unknown
A_13_P476968	LOC548254	BE420933	AK249106	-1.57512	15.8224	-12.7622	2.25e-06	3.89e-05	5.33822	gb|HWM004.A10 ITEC HWM Barley Leaf Library Hordeum vulgare subsp. vulgare cDNA clone HWM004.A10, mRNA sequence [BE420933]
A_13_P182609	TA50771_4513	TA50771_4513	AK373163	1.27561	12.2172	12.762	2.25e-06	3.89e-05	5.33805	Unknown
A_13_P090451	CD057801	CD057801	AK362089	1.42518	11.3927	12.7605	2.25e-06	3.89e-05	5.33713	gb|HO16O15S HO Hordeum vulgare cDNA clone HO16O15 5-PRIME, mRNA sequence [CD057801]
A_13_P365962	PsaH	BE456143	BE456143	-2.27012	14.1909	-12.7579	2.25e-06	3.9e-05	5.33552	gb|HVSMEg0019P18f Hordeum vulgare pre-anthesis spike EST library HVcDNA0008 (white to yellow anther) Hordeum vulgare subsp. vulgare cDNA clone HVSMEg0019P18f, mRNA sequence [BE456143]
A_13_P011776	BE421051	BE421051	AK358519	-2.89007	11.858	-12.7516	2.26e-06	3.91e-05	5.33165	gb|HWM005.C08 ITEC HWM Barley Leaf Library Hordeum vulgare subsp. vulgare cDNA clone HWM005.C08, mRNA sequence [BE421051]
A_13_P391552	BI958587	BI958587	AK366580	4.09602	8.22564	12.7509	2.26e-06	3.91e-05	5.33121	Unknown
A_13_P405351	BJ475899	BJ475899	AK248895	1.9164	9.44889	12.749	2.26e-06	3.91e-05	5.33	tc|Rep: Chromosome chr13 scaffold_48, whole genome shotgun sequence - Vitis vinifera (Grape), partial (88%) [TC159463]
A_13_P307037	BF617475	BF617475	AK369175	2.57025	7.68583	12.7489	2.26e-06	3.91e-05	5.32994	tc|Rep: Hydroxyproline-rich glycoprotein - Medicago truncatula (Barrel medic), partial (29%) [TC188209]
A_13_P074016	BJ473115	BJ473115	AK360855	-1.35081	6.93868	-12.7475	2.27e-06	3.91e-05	5.32909	gb|BJ473115 K. Sato unpublished cDNA library, cv. Haruna Nijo adult, heading stage top three leaves Hordeum vulgare subsp. vulgare cDNA clone baal38c24 5', mRNA sequence [BJ473115]
A_13_P248513	TA33790_4513	TA33790_4513	AK366604	4.01265	9.47045	12.7436	2.27e-06	3.91e-05	5.32668	Unknown
A_13_P390612	BG343666	BG343666	AK362897	-1.35967	8.95034	-12.7429	2.27e-06	3.91e-05	5.32627	gb|HVSMEg0006C20f Hordeum vulgare pre-anthesis spike EST library HVcDNA0008 (white to yellow anther) Hordeum vulgare subsp. vulgare cDNA clone HVSMEg0006C20f, mRNA sequence [BG343666]
A_13_P000781	AK250751	AK250751	AK250751	1.32629	7.68309	12.7369	2.28e-06	3.92e-05	5.32251	gb|Hordeum vulgare subsp. vulgare cDNA clone: FLbaf94b23, mRNA sequence [AK250751]
A_13_P184469	TA51417_4513	TA51417_4513	TA51417_4513	1.86978	7.57209	12.7276	2.29e-06	3.94e-05	5.31676	tc|Rep: Chromosome chr5 scaffold_2, whole genome shotgun sequence - Vitis vinifera (Grape), partial (23%) [TC161972]
A_13_P134485	TA34472_4513	TA34472_4513	AK362706	-1.55097	11.6936	-12.7271	2.29e-06	3.94e-05	5.31644	Unknown
A_13_P185864	TA51926_4513	TA51926_4513	AK356079	1.4935	11.0693	12.72	2.3e-06	3.95e-05	5.31207	tc|Rep: Chromosome chr18 scaffold_1, whole genome shotgun sequence - Vitis vinifera (Grape), partial (59%) [TC179767]
A_13_P169350	TA46004_4513	TA46004_4513	AK354895	-1.27186	10.4	-12.7128	2.31e-06	3.97e-05	5.30757	tc|Rep: Chromosome chr3 scaffold_8, whole genome shotgun sequence - Vitis vinifera (Grape), partial (22%) [TC154512]
A_13_P157220	TA41794_4513	TA41794_4513	AK368946	-1.64445	9.91726	-12.7085	2.32e-06	3.97e-05	5.30495	tc|Rep: Chromosome chr14 scaffold_128, whole genome shotgun sequence - Vitis vinifera (Grape), partial (78%) [TC183676]
A_13_P029741	AK251711	AK251711	AK251711	-1.50606	11.2439	-12.7064	2.32e-06	3.97e-05	5.30363	gb|Hordeum vulgare subsp. vulgare cDNA clone: FLbaf124o21, mRNA sequence [AK251711]
A_13_P352287	BG416568	BG416568	BG416568	1.10239	11.5434	12.7032	2.32e-06	3.98e-05	5.30161	Unknown
A_13_P517204	TA33234_4513	TA33234_4513	TA33234_4513	2.26442	13.7081	12.7021	2.32e-06	3.98e-05	5.30097	tc|Rep: Os12g0112200 protein - Oryza sativa subsp. japonica (Rice), partial (38%) [TC159543]
A_13_P035306	BJ448685	BJ448685	AK359102	-1.92372	9.75805	-12.7017	2.33e-06	3.98e-05	5.30073	gb|BJ448685 K. Sato unpublished cDNA library, cv. Akashinriki vegetative stage leaves Hordeum vulgare subsp. vulgare cDNA clone baak20n24 5', mRNA sequence [BJ448685]
A_13_P220699	AJ477057	AJ477057	AJ477057	1.11063	10.2987	12.6947	2.33e-06	3.99e-05	5.29633	Unknown
A_13_P212574	AJ435928	AJ435928	AJ435928	1.76832	6.91537	12.6939	2.34e-06	3.99e-05	5.29585	tc|Rep: Triticain alpha - Triticum aestivum (Wheat), partial (9%) [TC176250]
A_13_P411605	TA32112_4513	TA32112_4513	TA32112_4513	-1.17802	6.98598	-12.6903	2.34e-06	3.99e-05	5.29363	Unknown
A_13_P483535	CB868906	CB868906	AK358534	1.29869	11.8574	12.6899	2.34e-06	3.99e-05	5.29339	tc|Rep: Os09g0544900 protein - Oryza sativa subsp. japonica (Rice), partial (97%) [TC159032]
A_13_P077211	AK250957	AK250957	AK250957	-1.13177	8.29824	-12.6894	2.34e-06	3.99e-05	5.29308	gb|Hordeum vulgare subsp. vulgare cDNA clone: FLbaf103n03, mRNA sequence [AK250957]
A_13_P096085	AK252449	AK252449	AK252449	-1.0879	11.3501	-12.6891	2.34e-06	3.99e-05	5.29288	gb|Hordeum vulgare subsp. vulgare cDNA clone: FLbaf155i13, mRNA sequence [AK252449]
A_13_P073281	AK251214	AK251214	AK251214	1.7166	9.66697	12.6871	2.34e-06	3.99e-05	5.29164	gb|Hordeum vulgare subsp. vulgare cDNA clone: FLbaf109e18, mRNA sequence [AK251214]
A_13_P404220	BJ472391	BJ472391	BJ472391	-1.07691	9.62588	-12.6854	2.35e-06	3.99e-05	5.29059	Unknown
A_13_P066841	BI948301	BI948301	BI948301	1.17706	7.93232	12.6851	2.35e-06	3.99e-05	5.29039	gb|HVSMEl0008P10f Hordeum vulgare spike EST library HVcDNA0012 (Fusarium infected) Hordeum vulgare subsp. vulgare cDNA clone HVSMEl0008P10f, mRNA sequence [BI948301]
A_13_P020336	AK248565	AK248565	AK248565	1.72425	7.09408	12.6762	2.36e-06	4.01e-05	5.28487	gb|Hordeum vulgare subsp. vulgare cDNA clone: FLbaf87p12, mRNA sequence [AK248565]
A_13_P560619	TA49116_4513	TA49116_4513	AK370004	-1.82215	9.85479	-12.6747	2.36e-06	4.01e-05	5.28393	tc|Rep: Peptidyl-prolyl cis-trans isomerase - Pyrus communis (Pear), partial (31%) [TC171969]
A_13_P124370	TA31876_4513	TA31876_4513	TA31876_4513	-1.88372	13.5603	-12.6687	2.37e-06	4.02e-05	5.2802	Unknown
A_13_P005221	AK251490	AK251490	AK251490	-1.37598	10.9106	-12.6684	2.37e-06	4.02e-05	5.28002	gb|Hordeum vulgare subsp. vulgare cDNA clone: FLbaf125g23, mRNA sequence [AK251490]
A_13_P581534	TC190818	TC190818	AK371779	1.6834	7.90494	12.6665	2.37e-06	4.02e-05	5.27881	tc|Rep: Os12g0569900 protein - Oryza sativa subsp. japonica (Rice), partial (10%) [TC190818]
A_13_P561824	AK253097	AK253097	AK253097	-1.22082	9.55308	-12.6663	2.37e-06	4.02e-05	5.27869	gb|Hordeum vulgare subsp. vulgare cDNA clone: FLbaf148j12, mRNA sequence [AK253097]
A_13_P456388	BY852896	BY852896	BY852896	-1.36192	7.94767	-12.6632	2.38e-06	4.02e-05	5.27677	Unknown
A_13_P169955	TA46228_4513	TA46228_4513	TA46228_4513	2.11625	6.72475	12.6624	2.38e-06	4.02e-05	5.27624	tc|Rep: Cytochrome P450 monooxygenase CYP710A15 - Medicago truncatula (Barrel medic), partial (27%) [TC181635]
A_13_P647278	Lhca4	BE422121	AK248207	-1.60925	16.3344	-12.6613	2.38e-06	4.02e-05	5.27557	gb|HWM020cC.02r ITEC HWM Barley Leaf Library Hordeum vulgare subsp. vulgare cDNA clone HWM020cC.02, mRNA sequence [BE422121]
A_13_P146500	TA38211_4513	TA38211_4513	AK360550	1.36465	9.36752	12.6598	2.38e-06	4.02e-05	5.27461	Unknown
A_13_P398161	BJ450405	BJ450405	AK356734	-1.43534	10.5066	-12.658	2.38e-06	4.02e-05	5.27352	Unknown
A_13_P152020	TA40061_4513	TA40061_4513	AK364233	-1.25843	7.63723	-12.6578	2.38e-06	4.02e-05	5.27341	tc|Rep: Chromosome chr14 scaffold_27, whole genome shotgun sequence - Vitis vinifera (Grape), partial (21%) [TC160787]
A_13_P021631	BU999546	BU999546	AK375815	-1.8101	10.5682	-12.6557	2.39e-06	4.02e-05	5.27207	gb|HI14N10r HI Hordeum vulgare subsp. vulgare cDNA clone HI14N10 5-PRIME, mRNA sequence [BU999546]
A_13_P550124	TA42436_4513	TA42436_4513	AK369045	2.20604	10.1045	12.6547	2.39e-06	4.02e-05	5.27144	tc|Rep: Auxin response factor 5 - Oryza sativa subsp. japonica (Rice), partial (29%) [TC159747]
A_13_P120490	AV909409	AV909409	AV909409	-2.90386	11.2601	-12.6485	2.4e-06	4.03e-05	5.26763	gb|AV909409 K. Sato unpublished cDNA library, cv. Akashinriki vegetative stage leaves Hordeum vulgare subsp. vulgare cDNA clone baak12l23 5', mRNA sequence [AV909409]
A_13_P061776	BU980427	BU980427	AK363877	1.83317	8.06657	12.6447	2.4e-06	4.04e-05	5.2652	gb|HA20J24r HA Hordeum vulgare subsp. vulgare cDNA clone HA20J24 5-PRIME, mRNA sequence [BU980427]
A_13_P543777	DN188305	DN188305	DN188305	3.75116	8.72857	12.6411	2.41e-06	4.04e-05	5.26299	Unknown
A_13_P047651	AK248365	AK248365	AK248365	-1.67074	11.5759	-12.6398	2.41e-06	4.04e-05	5.26215	gb|Hordeum vulgare subsp. vulgare cDNA clone: FLbaf86m09, mRNA sequence [AK248365]
A_13_P344702	TA30655_4513	TA30655_4513	TA30655_4513	1.14653	10.2823	12.6396	2.41e-06	4.04e-05	5.26203	Unknown
A_13_P437706	ES1A	BI952183	BI952183	1.85809	15.6655	12.6383	2.41e-06	4.04e-05	5.26123	gb|HVSMEm0004O13f Hordeum vulgare green seedling EST library HVcDNA0014 (Blumeria infected) Hordeum vulgare subsp. vulgare cDNA clone HVSMEm0004O13f, mRNA sequence [BI952183]
A_13_P398561	BJ452276	BJ452276	BJ452276	-1.72557	10.8349	-12.6314	2.42e-06	4.05e-05	5.25695	tc|Rep: Expressed protein - Oryza sativa subsp. japonica (Rice), partial (43%) [TC187000]
A_13_P178154	TA49164_4513	TA49164_4513	TA49164_4513	-1.42804	10.2252	-12.6309	2.42e-06	4.05e-05	5.25659	Unknown
A_13_P397590	TA31767_4513	TA31767_4513	TA31767_4513	-1.47782	8.74675	-12.6279	2.43e-06	4.05e-05	5.25473	tc|Rep: Os02g0817900 protein - Oryza sativa subsp. japonica (Rice), partial (73%) [TC160077]
A_13_P299517	AK252498	AK252498	AK252498	-1.40404	13.2111	-12.6266	2.43e-06	4.05e-05	5.25392	gb|Hordeum vulgare subsp. vulgare cDNA clone: FLbaf156b11, mRNA sequence [AK252498]
A_13_P089446	BM376734	BM376734	AK355180	-1.16316	8.92906	-12.6265	2.43e-06	4.05e-05	5.25388	gb|EBem05_SQ003_B12_R embryo, 14 DPA, no treatment, cv Optic, EBem05 Hordeum vulgare subsp. vulgare cDNA clone EBem05_SQ003_B12 5', mRNA sequence [BM376734]
A_13_P060936	CA018118	CA018118	AK373630	-1.85035	8.78975	-12.6258	2.43e-06	4.05e-05	5.25341	gb|HV07I20r HV Hordeum vulgare subsp. vulgare cDNA clone HV07I20 5-PRIME, mRNA sequence [CA018118]
A_13_P141270	TA36553_4513	TA36553_4513	TA36553_4513	-1.35684	11.9456	-12.6247	2.43e-06	4.05e-05	5.25273	Unknown
A_13_P576119	TC186273	TC186273	TC186273	1.03873	6.40192	12.62	2.44e-06	4.06e-05	5.2498	Unknown
A_13_P398686	TA29984_4513	TA29984_4513	TA29984_4513	-1.44825	15.701	-12.6191	2.44e-06	4.06e-05	5.24922	tc|Rep: Photosystem I reaction center subunit VI, chloroplast precursor - Hordeum vulgare (Barley), complete [TC173136]
A_13_P297997	TA35062_4513	TA35062_4513	AK364485	-1.40603	10.1354	-12.6191	2.44e-06	4.06e-05	5.24921	Unknown
A_13_P576074	TC186233	TC186233	AK367624	1.79011	8.59525	12.6114	2.45e-06	4.07e-05	5.24442	tc|Rep: PE-PGRS family protein - Anaeromyxobacter sp. (strain Fw109-5), partial (9%) [TC186233]
A_13_P479835	CB862272	CB862272	CB862272	-1.89691	11.3333	-12.6102	2.45e-06	4.07e-05	5.24371	Unknown
A_13_P556309	AK251077	AK251077	AK251077	1.68547	12.9902	12.6101	2.45e-06	4.07e-05	5.24359	gb|Hordeum vulgare subsp. vulgare cDNA clone: FLbaf102a05, mRNA sequence [AK251077]
A_13_P291062	TA36767_4513	TA36767_4513	AK371018	2.2834	9.25977	12.6062	2.46e-06	4.08e-05	5.2412	Unknown
A_13_P071771	EX575729	EX575729	EX575729	3.31085	8.10413	12.6056	2.46e-06	4.08e-05	5.24083	gb|HDP14F18w HDP Hordeum vulgare subsp. vulgare cDNA clone HDP14F18, mRNA sequence [EX575729]
A_13_P438111	TA33789_4513	TA33789_4513	AK372049	3.97482	8.66337	12.5978	2.47e-06	4.09e-05	5.23592	Unknown
A_13_P394035	TA31773_4513	TA31773_4513	AK359857	-1.49834	7.43887	-12.5911	2.48e-06	4.11e-05	5.23172	Unknown
A_13_P104345	EX577979	EX577979	EX577979	-1.83637	8.30213	-12.5883	2.48e-06	4.11e-05	5.22999	gb|HDP01N19w HDP Hordeum vulgare subsp. vulgare cDNA clone HDP01N19, mRNA sequence [EX577979]
A_13_P041696	CB883881	CB883881	CB883881	2.55246	9.53138	12.5861	2.48e-06	4.11e-05	5.22858	gb|HT06I04r HT Hordeum vulgare subsp. vulgare cDNA clone HT06I04 5-PRIME, mRNA sequence [CB883881]
A_13_P120060	TA30837_4513	TA30837_4513	AK355432	-2.36584	13.5901	-12.5811	2.49e-06	4.12e-05	5.22547	Unknown
A_13_P297922	BF262519	BF262519	BF262519	-1.34227	14.8484	-12.5799	2.49e-06	4.12e-05	5.22472	Unknown
A_13_P233159	TA29828_4513	TA29828_4513	TA29828_4513	1.57436	8.68442	12.5765	2.5e-06	4.13e-05	5.22259	tc|Rep: Serine carboxypeptidase 3 precursor - Hordeum vulgare (Barley), complete [TC183542]
A_13_P045216	AK252933	AK252933	AK252933	1.22529	8.98261	12.5755	2.5e-06	4.13e-05	5.22197	gb|Hordeum vulgare subsp. vulgare cDNA clone: FLbaf178l05, mRNA sequence [AK252933]
A_13_P520899	CX632505	CX632505	CX632505	-1.10898	8.54958	-12.5704	2.51e-06	4.13e-05	5.21876	Unknown
A_13_P335687	AK249620	AK249620	AK249620	-1.60837	10.756	-12.57	2.51e-06	4.13e-05	5.21851	gb|Hordeum vulgare subsp. vulgare cDNA clone: FLbaf44h24, mRNA sequence [AK249620]
A_13_P125020	TA32018_4513	TA32018_4513	TA32018_4513	1.43985	8.56915	12.5669	2.51e-06	4.14e-05	5.21656	tc|Rep: Acyl-CoA-binding protein - Panax ginseng (Korean ginseng), complete [TC169993]
A_13_P227719	HvPIP2;1	AB219366	AK250654	-1.47483	12.7091	-12.5657	2.51e-06	4.14e-05	5.2158	gb|Hordeum vulgare HvPIP2;1 mRNA for PIP aquaporin, complete cds [AB219366]
A_13_P168625	TA45753_4513	TA45753_4513	TA45753_4513	-1.14972	10.3869	-12.5621	2.52e-06	4.14e-05	5.21353	Unknown
A_13_P420095	BM445289	BM445289	BM445289	1.37286	7.21842	12.5602	2.52e-06	4.14e-05	5.21232	Unknown
A_13_P098440	AK249794	AK249794	AK249794	5.15016	11.9913	12.5601	2.52e-06	4.14e-05	5.21228	gb|Hordeum vulgare subsp. vulgare cDNA clone: FLbaf52d11, mRNA sequence [AK249794]
A_13_P291012	AK251023	AK251023	AK251023	-1.09305	9.55661	-12.5601	2.52e-06	4.14e-05	5.21228	gb|Hordeum vulgare subsp. vulgare cDNA clone: FLbaf96l11, mRNA sequence [AK251023]
A_13_P129230	BG414958	BG414958	AK375096	1.19327	11.7853	12.5571	2.53e-06	4.14e-05	5.21041	gb|HVSMEk0004G18f Hordeum vulgare testa [BG414958]
A_13_P162500	AK253114	AK253114	AK253114	-1.5216	9.73644	-12.5537	2.53e-06	4.15e-05	5.20828	gb|Hordeum vulgare subsp. vulgare cDNA clone: FLbaf3a05, mRNA sequence [AK253114]
A_13_P481595	TA28732_4513	TA28732_4513	AK248872	1.59386	16.2512	12.55	2.54e-06	4.16e-05	5.20593	Unknown
A_13_P381487	BI955170	BI955170	BI955170	-1.38829	13.7793	-12.5458	2.54e-06	4.16e-05	5.20329	Unknown
A_13_P321057	BF628472	BF628472	BF628472	1.51479	10.8229	12.5413	2.55e-06	4.17e-05	5.20049	Unknown
A_13_P113200	AJ238745	AJ238745	AJ238745	1.47786	10.4759	12.538	2.55e-06	4.18e-05	5.19838	gb|Hordeum vulgare mRNA for glutathione peroxidase-like protein GPX54Hv [AJ238745]
A_13_P119840	BE421054	BE421054	AK248603	4.52246	10.9388	12.5369	2.56e-06	4.18e-05	5.19768	gb|HWM005.C11 ITEC HWM Barley Leaf Library Hordeum vulgare subsp. vulgare cDNA clone HWM005.C11, mRNA sequence [BE421054]
A_13_P104570	EX589957	EX589957	AK365279	1.13668	9.87178	12.5337	2.56e-06	4.18e-05	5.19571	gb|HDP16C21w HDP Hordeum vulgare subsp. vulgare cDNA clone HDP16C21, mRNA sequence [EX589957]
A_13_P035661	BJ453989	BJ453989	AK371573	1.26422	10.5093	12.532	2.56e-06	4.18e-05	5.19461	gb|BJ453989 K. Sato unpublished cDNA library, cv. Akashinriki vegetative stage leaves Hordeum vulgare subsp. vulgare cDNA clone baak45g23 5', mRNA sequence [BJ453989]
A_13_P592844	LOC548226	BE421966	AK371184	-1.41497	15.491	-12.5268	2.57e-06	4.19e-05	5.19136	gb|HWM017cF.02r ITEC HWM Barley Leaf Library Hordeum vulgare subsp. vulgare cDNA clone HWM017cF.02, mRNA sequence [BE421966]
A_13_P157655	TA41936_4513	TA41936_4513	AK356930	-1.38337	11.8752	-12.5264	2.57e-06	4.19e-05	5.19113	tc|Rep: Chromosome chr5 scaffold_67, whole genome shotgun sequence - Vitis vinifera (Grape), partial (26%) [TC186292]
A_13_P151440	TA39865_4513	TA39865_4513	AK369130	1.10584	10.8446	12.5238	2.57e-06	4.19e-05	5.18948	Unknown
A_13_P234029	TA31131_4513	TA31131_4513	AK365157	1.12654	15.453	12.5237	2.58e-06	4.19e-05	5.18939	Unknown
A_13_P145925	TA38013_4513	TA38013_4513	TA38013_4513	1.10951	11.022	12.5223	2.58e-06	4.19e-05	5.18849	Unknown
A_13_P039006	BF064432	BF064432	BF064432	-1.50045	10.8655	-12.5209	2.58e-06	4.19e-05	5.18765	gb|HV_CEb0015A20f Hordeum vulgare seedling green leaf EST library HVcDNA0005 (Blumeria challenged) Hordeum vulgare subsp. vulgare cDNA clone HV_CEb0015A20f, mRNA sequence [BF064432]
A_13_P154170	BE422301	BE422301	AK355514	-2.10607	12.2191	-12.5197	2.58e-06	4.19e-05	5.18688	gb|HWM022cG.04r ITEC HWM Barley Leaf Library Hordeum vulgare subsp. vulgare cDNA clone HWM022cG.04, mRNA sequence [BE422301]
A_13_P184434	TA51407_4513	TA51407_4513	AK364290	-1.95889	11.8381	-12.5141	2.59e-06	4.2e-05	5.18334	Unknown
A_13_P559939	TC171418	TC171418	AK363259	3.48901	12.0658	12.5137	2.59e-06	4.2e-05	5.18311	tc|Rep: BFD domain protein (2Fe-2S)-binding domain protein - Methylobacterium sp. 4-46, partial (4%) [TC171418]
A_13_P500574	CK569481	CK569481	AK355217	4.10027	10.9818	12.5129	2.59e-06	4.2e-05	5.18259	Unknown
A_13_P579969	BE421135	BE421135	BE421135	-3.26693	10.8203	-12.5057	2.6e-06	4.22e-05	5.17806	gb|HWM006.B08 ITEC HWM Barley Leaf Library Hordeum vulgare subsp. vulgare cDNA clone HWM006.B08, mRNA sequence [BE421135]
A_13_P137775	TA35432_4513	TA35432_4513	AK371228	3.68243	12.7455	12.5027	2.61e-06	4.22e-05	5.17616	Unknown
A_13_P384197	lhbC	BE421610	BE421610	-2.1307	16.3378	-12.5011	2.61e-06	4.22e-05	5.17516	gb|HWM011cG.05r ITEC HWM Barley Leaf Library Hordeum vulgare subsp. vulgare cDNA clone HWM011cG.05, mRNA sequence [BE421610]
A_13_P131865	TA33753_4513	TA33753_4513	TA33753_4513	1.36827	11.1313	12.4968	2.62e-06	4.23e-05	5.17245	Unknown
A_13_P311992	AK250184	AK250184	AK250184	-1.28977	10.5328	-12.4964	2.62e-06	4.23e-05	5.17216	gb|Hordeum vulgare subsp. vulgare cDNA clone: FLbaf67g23, mRNA sequence [AK250184]
A_13_P166740	EX592960	EX592960	AK365419	1.19685	9.19025	12.491	2.62e-06	4.24e-05	5.16877	gb|HDP37L23w HDP Hordeum vulgare subsp. vulgare cDNA clone HDP37L23, mRNA sequence [EX592960]
A_13_P169965	TA46234_4513	TA46234_4513	TA46234_4513	2.49104	8.383	12.4894	2.63e-06	4.24e-05	5.16778	Unknown
A_13_P213214	TA38347_4513	TA38347_4513	AK368065	1.28034	11.2309	12.478	2.64e-06	4.26e-05	5.16055	Unknown
A_13_P031031	AK252822	AK252822	AK252822	-1.50001	10.1376	-12.4752	2.65e-06	4.26e-05	5.15883	gb|Hordeum vulgare subsp. vulgare cDNA clone: FLbaf167h22, mRNA sequence [AK252822]
A_13_P164500	TA44329_4513	TA44329_4513	AK365609	1.07257	11.5751	12.475	2.65e-06	4.26e-05	5.15866	Unknown
A_13_P244635	BF260417	BF260417	AK359522	-1.25746	7.96724	-12.4748	2.65e-06	4.26e-05	5.15855	gb|HVSMEf0021P01f Hordeum vulgare seedling root EST library HVcDNA0007 (Etiolated and unstressed) Hordeum vulgare subsp. vulgare cDNA clone HVSMEf0021P01f, mRNA sequence [BF260417]
A_13_P004806	AK252556	AK252556	AK252556	-1.39119	9.25523	-12.4735	2.65e-06	4.26e-05	5.15773	gb|Hordeum vulgare subsp. vulgare cDNA clone: FLbaf160c01, mRNA sequence [AK252556]
A_13_P126335	TA32316_4513	TA32316_4513	TA32316_4513	-3.25078	8.31407	-12.4623	2.67e-06	4.29e-05	5.15066	tc|Rep: 1-aminocyclopropane-1-carboxylate oxidase - Phyllostachys edulis, partial (32%) [TC176513]
A_13_P175170	TA48071_4513	TA48071_4513	AK359509	-1.30163	12.3793	-12.4617	2.67e-06	4.29e-05	5.15024	tc|Rep: Thioredoxin-like 5 - Oryza sativa subsp. indica (Rice), partial (95%) [TC169336]
A_13_P169685	TA46120_4513	TA46120_4513	AK365587	-1.23337	11.1762	-12.4588	2.67e-06	4.29e-05	5.14843	tc|Rep: Chromosome chr18 scaffold_1, whole genome shotgun sequence - Vitis vinifera (Grape), partial (81%) [TC166171]
A_13_P012766	AJ005286	AJ005286	AJ005286	-1.61593	13.3225	-12.4572	2.68e-06	4.29e-05	5.14743	gb|Hordeum vulgare cv. Haisa mRNA for cp31AHv protein [AJ005286]
A_13_P010736	AK248906	AK248906	AK248906	-1.49261	14.4098	-12.4568	2.68e-06	4.29e-05	5.14714	gb|Hordeum vulgare subsp. vulgare cDNA clone: FLbaf4b23, mRNA sequence [AK248906]
A_13_P140125	TA36185_4513	TA36185_4513	TA36185_4513	1.44963	10.1512	12.4564	2.68e-06	4.29e-05	5.1469	tc|Rep: Chromosome undetermined scaffold_53, whole genome shotgun sequence - Vitis vinifera (Grape), partial (27%) [TC154852]
A_13_P137930	TA35476_4513	TA35476_4513	AK359108	-1.55566	13.1456	-12.4557	2.68e-06	4.29e-05	5.14645	tc|Rep: Chromosome chr18 scaffold_1, whole genome shotgun sequence - Vitis vinifera (Grape), partial (40%) [TC174876]
A_13_P151460	TA39873_4513	TA39873_4513	TA39873_4513	1.79268	9.94926	12.4501	2.69e-06	4.3e-05	5.14291	tc|Rep: Probable AMP deaminase - Oryza sativa subsp. japonica (Rice), partial (21%) [TC180637]
A_13_P175430	TA48179_4513	TA48179_4513	TA48179_4513	-1.75654	7.24221	-12.4467	2.69e-06	4.3e-05	5.14075	tc|Rep: Os02g0240100 protein - Oryza sativa subsp. japonica (Rice), partial (54%) [TC168433]
A_13_P141725	TA36701_4513	TA36701_4513	AK364049	2.01344	10.6932	12.446	2.69e-06	4.3e-05	5.14033	tc|Rep: NAC domain-containing protein 71 - Oryza sativa subsp. japonica (Rice), partial (27%) [TC159182]
A_13_P001626	LOC548213	AK251396	AK251396	-1.49081	12.0943	-12.4457	2.69e-06	4.3e-05	5.14011	gb|Hordeum vulgare subsp. vulgare cDNA clone: FLbaf111b13, mRNA sequence [AK251396]
A_13_P160255	TA42850_4513	TA42850_4513	TA42850_4513	1.12365	10.0521	12.4452	2.69e-06	4.3e-05	5.13983	tc|Rep: Probable tRNA pseudouridine synthase D - Haloquadratum walsbyi (strain DSM 16790), partial (4%) [TC174535]
A_13_P134915	TA34580_4513	TA34580_4513	TA34580_4513	1.32173	7.14536	12.4383	2.71e-06	4.32e-05	5.13544	Unknown
A_13_P236898	AU090179	AU090179	AU090179	-1.59442	10.5891	-12.4355	2.71e-06	4.32e-05	5.13368	Unknown
A_13_P020941	BF261999	BF261999	BF261999	-1.38328	11.8778	-12.4336	2.71e-06	4.32e-05	5.13249	gb|HV_CEa0002M16f Hordeum vulgare seedling green leaf EST library HVcDNA0004 (Blumeria challenged) Hordeum vulgare subsp. vulgare cDNA clone HV_CEa0002M16f, mRNA sequence [BF261999]
A_13_P515994	CX628362	CX628362	CX628362	-1.73393	9.55088	-12.4299	2.72e-06	4.33e-05	5.1301	Unknown
A_13_P363657	BI948494	BI948494	BI948494	1.81723	8.32486	12.4295	2.72e-06	4.33e-05	5.12988	Unknown
A_13_P563819	TA31559_4513	TA31559_4513	AK252143	2.07102	14.4591	12.4235	2.73e-06	4.34e-05	5.12607	Unknown
A_13_P153985	TA40724_4513	TA40724_4513	AK373952	1.28033	9.88361	12.4217	2.73e-06	4.34e-05	5.12493	tc|Rep: Chromosome chr14 scaffold_27, whole genome shotgun sequence - Vitis vinifera (Grape), partial (21%) [TC171367]
A_13_P188619	TA52831_4513	TA52831_4513	TA52831_4513	-2.10696	8.45106	-12.4209	2.73e-06	4.34e-05	5.12439	tc|Rep: Chromosome chr18 scaffold_1, whole genome shotgun sequence - Vitis vinifera (Grape), partial (16%) [TC186267]
A_13_P490925	TA33042_4513	TA33042_4513	AK354148	-1.26961	13.1706	-12.4194	2.74e-06	4.34e-05	5.12347	Unknown
A_13_P430656	BQ739912	BQ739912	BQ739912	2.52865	7.03336	12.4141	2.74e-06	4.35e-05	5.1201	tc|Rep: Metallothionein-like protein 1 - Triticum aestivum (Wheat), complete [TC155202]
A_13_P024501	BU986267	BU986267	AK371886	1.17862	7.73014	12.4133	2.75e-06	4.35e-05	5.11961	gb|HF11D11r HF Hordeum vulgare subsp. vulgare cDNA clone HF11D11 5-PRIME, mRNA sequence [BU986267]
A_13_P128550	TA32886_4513	TA32886_4513	TA32886_4513	1.7547	12.5883	12.4113	2.75e-06	4.35e-05	5.11831	tc|Rep: Chromosome chr1 scaffold_46, whole genome shotgun sequence - Vitis vinifera (Grape), partial (56%) [TC157185]
A_13_P520799	CX632454	CX632454	CX632454	1.84215	7.43429	12.4081	2.75e-06	4.36e-05	5.11626	Unknown
A_13_P025181	BY847048	BY847048	BY847048	3.17079	8.35979	12.4066	2.76e-06	4.36e-05	5.11532	gb|BY847048 Seminal root Hordeum vulgare subsp. vulgare cDNA clone bart38f08 5', mRNA sequence [BY847048]
A_13_P303232	AK248906	AK248906	AK248906	-2.2715	10.3531	-12.4049	2.76e-06	4.36e-05	5.11428	gb|Hordeum vulgare subsp. vulgare cDNA clone: FLbaf4b23, mRNA sequence [AK248906]
A_13_P426981	TA44943_4513	TA44943_4513	AK368503	1.37268	11.1928	12.4043	2.76e-06	4.36e-05	5.11385	tc|Rep: F17F8.24 - Arabidopsis thaliana (Mouse-ear cress), partial (35%) [TC168636]
A_13_P569589	AW983439	AW983439	AW983439	-1.15352	6.80783	-12.4012	2.76e-06	4.36e-05	5.11189	gb|HVSMEg0010K02f Hordeum vulgare pre-anthesis spike EST library HVcDNA0008 (white to yellow anther) Hordeum vulgare subsp. vulgare cDNA clone HVSMEg0010K02f, mRNA sequence [AW983439]
A_13_P003536	AK251222	AK251222	AK251222	1.26882	6.52639	12.4012	2.76e-06	4.36e-05	5.11188	gb|Hordeum vulgare subsp. vulgare cDNA clone: FLbaf111m18, mRNA sequence [AK251222]
A_13_P226729	AL502771	AL502771	AL502771	1.24295	12.407	12.3984	2.77e-06	4.37e-05	5.11012	tc|Rep: Hypersensitive-induced reaction protein 1 - Hordeum vulgare var. distichum (Two-rowed barley), complete [TC174480]
A_13_P375787	BI953207	BI953207	BI953207	2.65925	6.98114	12.3934	2.78e-06	4.38e-05	5.10696	Unknown
A_13_P224044	TA36149_4513	TA36149_4513	AK358126	1.07911	14.3205	12.3893	2.78e-06	4.38e-05	5.10436	tc|Rep: Zeta-carotene desaturase - Sorghum bicolor (Sorghum) (Sorghum vulgare), partial (58%) [TC165266]
A_13_P559689	TC171114	TC171114	TC171114	1.10586	8.18275	12.3846	2.79e-06	4.39e-05	5.10133	tc|Rep: Universal stress protein - Acaryochloris marina (strain MBIC 11017), partial (5%) [TC171114]
A_13_P639132	HvPIP2;4	AB219525	AK252600	-1.47976	11.1975	-12.383	2.79e-06	4.39e-05	5.10032	gb|Hordeum vulgare HvPIP2;4 mRNA for PIP aquaporin isoform, complete cds [AB219525]
A_13_P118170	BE422281	BE422281	AK252131	1.1876	16.8767	12.3821	2.8e-06	4.39e-05	5.09976	gb|HWM022cD.12r ITEC HWM Barley Leaf Library Hordeum vulgare subsp. vulgare cDNA clone HWM022cD.12, mRNA sequence [BE422281]
A_13_P485430	CB876431	CB876431	AK374512	-1.50183	8.22584	-12.3798	2.8e-06	4.4e-05	5.09826	Unknown
A_13_P534214	AK250737	AK250737	AK250737	-1.11256	11.6218	-12.3794	2.8e-06	4.4e-05	5.098	gb|Hordeum vulgare subsp. vulgare cDNA clone: FLbaf90l23, mRNA sequence [AK250737]
A_13_P398411	TA38577_4513	TA38577_4513	AK359596	-1.38665	11.4031	-12.3741	2.81e-06	4.4e-05	5.09465	tc|Rep: Expressed protein - Arabidopsis thaliana (Mouse-ear cress), partial (35%) [TC176004]
A_13_P140550	TA36326_4513	TA36326_4513	AK253006	2.43771	12.3315	12.3738	2.81e-06	4.4e-05	5.09448	Unknown
A_13_P574629	TA38860_4513	TA38860_4513	AK370908	-1.43447	9.05529	-12.3733	2.81e-06	4.4e-05	5.09417	tc|Rep: Protoporphyrinogen IX oxidase - Zea mays (Maize), partial (40%) [TC185053]
A_13_P277774	BE519675	BE519675	BE519675	-1.38875	15.7727	-12.3725	2.81e-06	4.4e-05	5.0936	Unknown
A_13_P426066	BQ467144	BQ467144	BQ467144	1.58624	11.9137	12.3724	2.81e-06	4.4e-05	5.09356	Unknown
A_13_P153320	TA40516_4513	TA40516_4513	TA40516_4513	-1.5504	10.5444	-12.3701	2.82e-06	4.4e-05	5.09212	tc|Rep: Chromosome chr8 scaffold_34, whole genome shotgun sequence - Vitis vinifera (Grape), partial (27%) [TC155670]
A_13_P567834	TC178953	TC178953	TC178953	-2.99384	8.5009	-12.3687	2.82e-06	4.4e-05	5.0912	Unknown
A_13_P168870	TA45824_4513	TA45824_4513	AK354025	-1.44425	12.2577	-12.3686	2.82e-06	4.4e-05	5.09114	tc|Rep: Chromosome chr8 scaffold_23, whole genome shotgun sequence - Vitis vinifera (Grape), partial (53%) [TC173990]
A_13_P024806	AK250448	AK250448	AK250448	1.19965	11.6829	12.368	2.82e-06	4.4e-05	5.09075	gb|Hordeum vulgare subsp. vulgare cDNA clone: FLbaf82n08, mRNA sequence [AK250448]
A_13_P166400	TA44976_4513	TA44976_4513	AK358429	-1.95988	11.3042	-12.367	2.82e-06	4.4e-05	5.09016	tc|Rep: Boron transporter 2 - Triticum aestivum (Wheat), partial (29%) [TC158287]
A_13_P283239	AK249795	AK249795	AK249795	-1.32886	10.2409	-12.363	2.83e-06	4.41e-05	5.08758	gb|Hordeum vulgare subsp. vulgare cDNA clone: FLbaf54h05, mRNA sequence [AK249795]
A_13_P410397	TA32366_4513	TA32366_4513	TA32366_4513	-2.42336	13.0481	-12.3584	2.83e-06	4.42e-05	5.08465	Unknown
A_13_P186299	TA52086_4513	TA52086_4513	TA52086_4513	1.8085	6.76455	12.3556	2.84e-06	4.42e-05	5.08283	Unknown
A_13_P157640	TA41930_4513	TA41930_4513	AK356364	-1.93789	10.6744	-12.3499	2.85e-06	4.43e-05	5.07924	tc|Rep: Chromosome chr19 scaffold_35, whole genome shotgun sequence - Vitis vinifera (Grape), complete [TC158477]
A_13_P095920	AK252861	AK252861	AK252861	-1.51199	9.26511	-12.3499	2.85e-06	4.43e-05	5.07922	gb|Hordeum vulgare subsp. vulgare cDNA clone: FLbaf168f06, mRNA sequence [AK252861]
A_13_P155290	TA41174_4513	TA41174_4513	AK371310	1.14006	8.79927	12.3468	2.85e-06	4.43e-05	5.07728	Unknown
A_13_P479650	CB861990	CB861990	CB861990	-1.30338	13.7759	-12.3466	2.85e-06	4.43e-05	5.07715	tc|Rep: TGB12K interacting protein 2 - Nicotiana tabacum (Common tobacco), partial (66%) [TC181471]
A_13_P247903	TA34676_4513	TA34676_4513	AK366091	1.71623	12.3489	12.3441	2.86e-06	4.44e-05	5.07552	tc|Rep: Trehalose-6-phosphate synthase - Physcomitrella patens subsp. patens, partial (8%) [TC161288]
A_13_P514804	CX627659	CX627659	CX627659	-1.22383	12.7254	-12.3401	2.87e-06	4.44e-05	5.07294	Unknown
A_13_P166325	TA44953_4513	TA44953_4513	AK370384	3.2628	11.8108	12.3394	2.87e-06	4.44e-05	5.07253	tc|Rep: LigA - Anaeromyxobacter dehalogenans (strain 2CP-C), partial (6%) [TC183033]
A_13_P057551	AK252326	AK252326	AK252326	-1.62255	7.04152	-12.3373	2.87e-06	4.44e-05	5.07117	gb|Hordeum vulgare subsp. vulgare cDNA clone: FLbaf160k06, mRNA sequence [AK252326]
A_13_P477935	CB858402	CB858402	AK370932	1.94115	6.88461	12.3365	2.87e-06	4.44e-05	5.07065	tc|Rep: 23.7kDa heat-shock protein - Triticum turgidum subsp. dicoccoides, partial (85%) [TC181731]
A_13_P017506	AK248487	AK248487	AK248487	-1.11763	14.3107	-12.3354	2.87e-06	4.44e-05	5.06998	gb|Hordeum vulgare subsp. vulgare cDNA clone: FLbaf12p08, mRNA sequence [AK248487]
A_13_P486780	AK248923	AK248923	AK248923	-1.10971	7.75653	-12.334	2.88e-06	4.45e-05	5.06908	gb|Hordeum vulgare subsp. vulgare cDNA clone: FLbaf9i01, mRNA sequence [AK248923]
A_13_P190799	TA53384_4513	TA53384_4513	AK358722	-1.27195	10.8074	-12.3326	2.88e-06	4.45e-05	5.06816	tc|Rep: Chromosome chr8 scaffold_23, whole genome shotgun sequence - Vitis vinifera (Grape), partial (41%) [TC184696]
A_13_P099510	LOC548196	AY612193	AY612193	-1.70956	10.396	-12.3274	2.89e-06	4.46e-05	5.06485	gb|Hordeum vulgare beta-1,3-glucanase 2a mRNA, complete cds [AY612193]
A_13_P515884	TA57443_4513	TA57443_4513	AK363979	2.06834	9.15672	12.3257	2.89e-06	4.46e-05	5.06378	Unknown
A_13_P219599	AJ475270	AJ475270	AK358572	-1.22914	9.14466	-12.32	2.9e-06	4.47e-05	5.06014	Unknown
A_13_P167690	TA45428_4513	TA45428_4513	TA45428_4513	1.23383	9.62884	12.316	2.91e-06	4.48e-05	5.05755	tc|Rep: Succinate-semialdehyde dehydrogenase (NAD(P)+) - Rhodococcus sp. (strain RHA1), partial (4%) [TC168049]
A_13_P089651	AV909409	AV909409	AV909409	-2.83603	11.4218	-12.3144	2.91e-06	4.48e-05	5.05654	gb|AV909409 K. Sato unpublished cDNA library, cv. Akashinriki vegetative stage leaves Hordeum vulgare subsp. vulgare cDNA clone baak12l23 5', mRNA sequence [AV909409]
A_13_P321417	TA36470_4513	TA36470_4513	TA36470_4513	-1.11897	7.54669	-12.31	2.92e-06	4.49e-05	5.05375	tc|Rep: Os01g0886900 protein - Oryza sativa subsp. japonica (Rice), partial (35%) [TC172166]
A_13_P240941	TA51322_4513	TA51322_4513	AK371859	-1.51801	9.74351	-12.3027	2.93e-06	4.51e-05	5.04906	tc|Rep: Os02g0565400 protein - Oryza sativa subsp. japonica (Rice), partial (28%) [TC182769]
A_13_P142640	TA36981_4513	TA36981_4513	TA36981_4513	-1.98084	11.0522	-12.3013	2.93e-06	4.51e-05	5.04817	tc|Rep: Chromosome chr14 scaffold_21, whole genome shotgun sequence - Vitis vinifera (Grape), partial (54%) [TC154799]
A_13_P486075	BE420934	BE420934	BE420934	-1.69799	12.3455	-12.2989	2.94e-06	4.51e-05	5.04664	gb|HWM004.A11 ITEC HWM Barley Leaf Library Hordeum vulgare subsp. vulgare cDNA clone HWM004.A11, mRNA sequence [BE420934]
A_13_P016211	AK251527	AK251527	AK251527	1.61543	7.94174	12.2967	2.94e-06	4.51e-05	5.04519	gb|Hordeum vulgare subsp. vulgare cDNA clone: FLbaf125m19, mRNA sequence [AK251527]
A_13_P095840	AK250502	AK250502	AK250502	-1.62353	14.5865	-12.2965	2.94e-06	4.51e-05	5.04505	gb|Hordeum vulgare subsp. vulgare cDNA clone: FLbaf74f21, mRNA sequence [AK250502]
A_13_P243762	AK249013	AK249013	AK249013	-1.09249	7.79947	-12.2935	2.94e-06	4.52e-05	5.04316	gb|Hordeum vulgare subsp. vulgare cDNA clone: FLbaf15k06, mRNA sequence [AK249013]
A_13_P035981	AK250115	AK250115	AK250115	2.24197	10.7075	12.2926	2.95e-06	4.52e-05	5.04255	gb|Hordeum vulgare subsp. vulgare cDNA clone: FLbaf69m08, mRNA sequence [AK250115]
A_13_P244325	AV916150	AV916150	AV916150	-1.09254	12.3311	-12.2912	2.95e-06	4.52e-05	5.04168	Unknown
A_13_P017161	AK251583	AK251583	AK251583	-1.26287	12.939	-12.2906	2.95e-06	4.52e-05	5.0413	gb|Hordeum vulgare subsp. vulgare cDNA clone: FLbaf118m19, mRNA sequence [AK251583]
A_13_P190724	TA53364_4513	TA53364_4513	AK371339	-1.86446	7.73402	-12.285	2.96e-06	4.53e-05	5.03772	tc|Rep: Os01g0679500 protein - Oryza sativa subsp. japonica (Rice), partial (24%) [TC192145]
A_13_P512654	CX626289	CX626289	AK369632	-2.88809	12.8522	-12.278	2.97e-06	4.54e-05	5.03323	gb|GAN007B10u GAN Hordeum vulgare cDNA clone GAN007B10 3-PRIME, mRNA sequence [CX626289]
A_13_P221664	TA36402_4513	TA36402_4513	AK372857	1.66041	7.80472	12.2775	2.97e-06	4.54e-05	5.03286	tc|Rep: Chromosome undetermined scaffold_77, whole genome shotgun sequence - Vitis vinifera (Grape), partial (84%) [TC184818]
A_13_P465968	CA005152	CA005152	AK375478	-1.08728	9.73404	-12.2762	2.97e-06	4.54e-05	5.03204	tc|Rep: Os07g0297300 protein - Oryza sativa subsp. japonica (Rice), partial (42%) [TC164836]
A_13_P082791	AK248904	AK248904	AK248904	1.06226	10.5055	12.2752	2.98e-06	4.54e-05	5.03143	gb|Hordeum vulgare subsp. vulgare cDNA clone: FLbaf11n02, mRNA sequence [AK248904]
A_13_P230869	AL507551	AL507551	AL507551	-1.10499	6.92093	-12.2705	2.98e-06	4.55e-05	5.02838	Unknown
A_13_P472573	BE422263	BE422263	AK252230	1.15332	16.4601	12.2682	2.99e-06	4.56e-05	5.02689	gb|HWM022cC.04r ITEC HWM Barley Leaf Library Hordeum vulgare subsp. vulgare cDNA clone HWM022cC.04, mRNA sequence [BE422263]
A_13_P029526	AK249441	AK249441	AK249441	-1.14376	9.74254	-12.2661	2.99e-06	4.56e-05	5.02559	gb|Hordeum vulgare subsp. vulgare cDNA clone: FLbaf32c17, mRNA sequence [AK249441]
A_13_P201714	TA56141_4513	TA56141_4513	AK368222	2.33344	9.08797	12.2634	3e-06	4.56e-05	5.02382	Unknown
A_13_P299142	LOC548244	U66876	AK359692	-1.28487	8.01769	-12.2629	3e-06	4.56e-05	5.02348	gb|Hordeum vulgare ADP-glucose pyrophosphorylase large subunit (blpl) mRNA, complete cds [U66876]
A_13_P545769	TA32474_4513	TA32474_4513	AK373678	-1.39101	12.6778	-12.2627	3e-06	4.56e-05	5.02338	tc|Rep: Galactinol synthase - Triticum aestivum (Wheat), complete [TC160398]
A_13_P579989	TC189519	TC189519	TC189519	-1.74895	10.5653	-12.2617	3e-06	4.56e-05	5.02273	tc|Rep: Photosystem II cytochrome b559 alpha subunit - Lolium perenne (Perennial ryegrass), complete [TC189519]
A_13_P392605	BI958952	BI958952	BI958952	1.24951	11.671	12.2591	3e-06	4.56e-05	5.0211	Unknown
A_13_P127880	TA32706_4513	TA32706_4513	TA32706_4513	7.33836	12.6824	12.2587	3.01e-06	4.56e-05	5.02083	Unknown
A_13_P386062	TA31613_4513	TA31613_4513	TA31613_4513	-1.761	11.2704	-12.2575	3.01e-06	4.56e-05	5.02001	tc|Rep: Adenosine kinase - Zea mays (Maize), partial (36%) [TC178204]
A_13_P170265	TA46333_4513	TA46333_4513	TA46333_4513	1.04568	6.7572	12.2552	3.01e-06	4.56e-05	5.01858	Unknown
A_13_P577419	TA47345_4513	TA47345_4513	AK359564	1.72974	7.08919	12.2523	3.02e-06	4.57e-05	5.01668	Unknown
A_13_P019121	AK251154	AK251154	AK251154	-1.42783	12.0582	-12.2493	3.02e-06	4.58e-05	5.01477	gb|Hordeum vulgare subsp. vulgare cDNA clone: FLbaf114d13, mRNA sequence [AK251154]
A_13_P037076	BE421266	BE421266	BE421266	1.80403	9.39888	12.2466	3.03e-06	4.58e-05	5.01305	gb|HWM007.E07 ITEC HWM Barley Leaf Library Hordeum vulgare subsp. vulgare cDNA clone HWM007.E07, mRNA sequence [BE421266]
A_13_P061646	BU979330	BU979330	AK370359	1.1422	9.914	12.2441	3.03e-06	4.58e-05	5.01145	gb|HA15M24r HA Hordeum vulgare subsp. vulgare cDNA clone HA15M24 5-PRIME, mRNA sequence [BU979330]
A_13_P602348	PorB	BE420745	AK366762	-1.40773	15.5816	-12.2433	3.03e-06	4.58e-05	5.01092	gb|HWM002.B02 ITEC HWM Barley Leaf Library Hordeum vulgare subsp. vulgare cDNA clone HWM002.B02, mRNA sequence [BE420745]
A_13_P243252	AV912525	AV912525	AV912525	-1.62288	12.5639	-12.243	3.03e-06	4.58e-05	5.01072	Unknown
A_13_P051906	DN181748	DN181748	AK359838	1.08054	8.79797	12.2386	3.04e-06	4.59e-05	5.00791	gb|HO23H21S HO Hordeum vulgare cDNA clone HO23H21 5-PRIME, mRNA sequence [DN181748]
A_13_P251187	LOC100127236	AK250046	AK250046	-1.26716	14.4361	-12.2349	3.05e-06	4.6e-05	5.00547	gb|Hordeum vulgare subsp. vulgare cDNA clone: FLbaf61e13, mRNA sequence [AK250046]
A_13_P062696	AK250901	AK250901	AK250901	1.33156	11.415	12.2326	3.05e-06	4.6e-05	5.00404	gb|Hordeum vulgare subsp. vulgare cDNA clone: FLbaf100f10, mRNA sequence [AK250901]
A_13_P562864	TC174037	TC174037	TC174037	-1.86954	10.479	-12.2267	3.06e-06	4.61e-05	5.00025	tc|Rep: Chromosome chr19 scaffold_4, whole genome shotgun sequence - Vitis vinifera (Grape), partial (13%) [TC174037]
A_13_P097925	CD664159	CD664159	AK360938	1.09652	13.265	12.2262	3.06e-06	4.61e-05	4.9999	gb|UCRHV18_07df05_b1 Drought-stressed Dicktoo barley epidermis cDNA library Hordeum vulgare subsp. vulgare cDNA clone UCRHV18_07df05, mRNA sequence [CD664159]
A_13_P163635	TA44012_4513	TA44012_4513	TA44012_4513	1.1996	10.2393	12.2254	3.06e-06	4.61e-05	4.9994	tc|Rep: Chromosome chr18 scaffold_1, whole genome shotgun sequence - Vitis vinifera (Grape), partial (29%) [TC167690]
A_13_P020371	BE231081	BE231081	AK359376	-1.24196	8.55866	-12.2209	3.07e-06	4.62e-05	4.99645	gb|HVSMEg0016H03f Hordeum vulgare pre-anthesis spike EST library HVcDNA0008 (white to yellow anther) Hordeum vulgare subsp. vulgare cDNA clone HVSMEg0016H03f, mRNA sequence [BE231081]
A_13_P336092	BM816834	BM816834	AK370827	3.56563	9.69548	12.217	3.08e-06	4.63e-05	4.99396	gb|HB105A02_SK.ab1 HB Hordeum vulgare subsp. vulgare cDNA clone HB105A02_SK.ab1 similar to (AC079605) hyoscyamine 6-dioxygenase hydroxylase, putative [Arabidopsis thaliana], mRNA sequence [BM816834]
A_13_P248108	AK249983	AK249983	AK249983	-1.97245	13.4259	-12.2154	3.08e-06	4.63e-05	4.99295	gb|Hordeum vulgare subsp. vulgare cDNA clone: FLbaf63c04, mRNA sequence [AK249983]
A_13_P124980	TA32010_4513	TA32010_4513	AK368416	-1.56061	11.5467	-12.2136	3.09e-06	4.63e-05	4.99179	Unknown
A_13_P122125	TA31359_4513	TA31359_4513	TA31359_4513	-1.40808	15.0152	-12.2133	3.09e-06	4.63e-05	4.9916	tc|Rep: Serine hydroxymethyltransferase - Triticum monococcum (Einkorn wheat) (Small spelt), partial (33%) [TC157902]
A_13_P146665	TA38268_4513	TA38268_4513	AK355372	1.14991	12.3811	12.2133	3.09e-06	4.63e-05	4.99159	Unknown
A_13_P151010	TA39681_4513	TA39681_4513	TA39681_4513	-2.16468	13.4883	-12.212	3.09e-06	4.63e-05	4.99076	Unknown
A_13_P369812	BI950959	BI950959	AK377067	1.50414	6.58398	12.2117	3.09e-06	4.63e-05	4.99057	Unknown
A_13_P410462	TA32366_4513	TA32366_4513	TA32366_4513	-2.33911	13.5371	-12.211	3.09e-06	4.63e-05	4.99012	Unknown
A_13_P363463	LOC548240	X53580	AK360336	-2.78508	11.2639	-12.2082	3.1e-06	4.63e-05	4.98829	gb|Barley gln mRNA for glutamine synthetase 2 (EC 6.3.1.2) [X53580]
A_13_P012866	LOC100127236	AK250046	AK250046	-1.16353	14.8684	-12.2065	3.1e-06	4.63e-05	4.9872	gb|Hordeum vulgare subsp. vulgare cDNA clone: FLbaf61e13, mRNA sequence [AK250046]
A_13_P133485	TA34196_4513	TA34196_4513	TA34196_4513	-1.29737	11.3151	-12.2056	3.1e-06	4.63e-05	4.98661	tc|Rep: Chromosome chr4 scaffold_32, whole genome shotgun sequence - Vitis vinifera (Grape), partial (95%) [TC172209]
A_13_P391152	BG343710	BG343710	AK371230	-1.22122	9.77299	-12.2055	3.1e-06	4.63e-05	4.98656	gb|HVSMEg0006I14f Hordeum vulgare pre-anthesis spike EST library HVcDNA0008 (white to yellow anther) Hordeum vulgare subsp. vulgare cDNA clone HVSMEg0006I14f, mRNA sequence [BG343710]
A_13_P124360	TA31874_4513	TA31874_4513	TA31874_4513	-1.77802	13.0342	-12.2046	3.1e-06	4.63e-05	4.98597	Unknown
A_13_P205584	TA57127_4513	TA57127_4513	TA57127_4513	4.13642	8.94013	12.2017	3.11e-06	4.63e-05	4.98407	Unknown
A_13_P025056	AF102868	AF102868	AK374484	5.18081	10.2067	12.2015	3.11e-06	4.63e-05	4.98396	gb|Hordeum vulgare subsp. vulgare beta-D-glucan exohydrolase isoenzyme ExoI mRNA, complete cds [AF102868]
A_13_P197164	TA55001_4513	TA55001_4513	TA55001_4513	1.14626	9.66865	12.2004	3.11e-06	4.63e-05	4.98327	tc|Rep: Chromosome chr17 scaffold_12, whole genome shotgun sequence - Vitis vinifera (Grape), partial (29%) [TC190492]
A_13_P213019	AJ460231	AJ460231	AK367679	2.54609	8.08927	12.1957	3.12e-06	4.64e-05	4.98018	Unknown
A_13_P191249	TA53494_4513	TA53494_4513	TA53494_4513	-1.48108	11.6106	-12.1954	3.12e-06	4.64e-05	4.98003	tc|Rep: SWIB/MDM2 domain containing protein, expressed - Oryza sativa subsp. japonica (Rice), partial (62%) [TC189977]
A_13_P224679	AK249983	AK249983	AK249983	-1.3132	15.0408	-12.1882	3.13e-06	4.66e-05	4.97539	gb|Hordeum vulgare subsp. vulgare cDNA clone: FLbaf63c04, mRNA sequence [AK249983]
A_13_P355412	AK252190	AK252190	AK252190	-2.44708	11.2049	-12.184	3.14e-06	4.66e-05	4.97265	gb|Hordeum vulgare subsp. vulgare cDNA clone: FLbaf149j12, mRNA sequence [AK252190]
A_13_P156570	TA41587_4513	TA41587_4513	AK362322	-1.32495	8.83319	-12.1822	3.14e-06	4.66e-05	4.97151	tc|Rep: Os03g0116900 protein - Oryza sativa subsp. japonica (Rice), partial (95%) [TC172518]
A_13_P149685	TA39229_4513	TA39229_4513	AK376303	1.56406	8.24621	12.1802	3.15e-06	4.66e-05	4.97021	tc|Rep: Os08g0128300 protein - Oryza sativa subsp. japonica (Rice), complete [TC157012]
A_13_P117640	TA29975_4513	TA29975_4513	TA29975_4513	-1.08056	11.3327	-12.1801	3.15e-06	4.66e-05	4.97014	tc|Rep: Elongation factor 1-gamma 2 - Oryza sativa subsp. japonica (Rice), partial (69%) [TC162448]
A_13_P439681	BU967110	BU967110	BU967110	-1.53183	9.7596	-12.1801	3.15e-06	4.66e-05	4.97012	Unknown
A_13_P025516	BF264626	BF264626	BF264626	-1.921	10.9802	-12.1795	3.15e-06	4.66e-05	4.96971	gb|HV_CEa0009O22f Hordeum vulgare seedling green leaf EST library HVcDNA0004 (Blumeria challenged) Hordeum vulgare subsp. vulgare cDNA clone HV_CEa0009O22f, mRNA sequence [BF264626]
A_13_P099535	AK251350	AK251350	AK251350	-3.15317	7.6894	-12.1778	3.15e-06	4.67e-05	4.96864	gb|Hordeum vulgare subsp. vulgare cDNA clone: FLbaf110l01, mRNA sequence [AK251350]
A_13_P645573	LOC548253	AK248462	AK250589	-2.13078	14.2612	-12.1761	3.16e-06	4.67e-05	4.96753	gb|Hordeum vulgare subsp. vulgare cDNA clone: FLbaf73g18, mRNA sequence [AK248462]
A_13_P077876	AJ000231	AJ000231	AK353613	4.81057	9.04735	12.1729	3.16e-06	4.67e-05	4.96549	gb|Hordeum vulgare mRNA for expressed sequence tag [AJ000231]
A_13_P506209	CV058316	CV058316	CV058316	-1.22739	7.98219	-12.1717	3.16e-06	4.67e-05	4.9647	Unknown
A_13_P289697	BF257032	BF257032	BF257032	1.10405	6.33328	12.1715	3.16e-06	4.67e-05	4.96454	Unknown
A_13_P173280	TA47402_4513	TA47402_4513	AK368280	1.39106	9.15493	12.1712	3.16e-06	4.67e-05	4.96439	Unknown
A_13_P251237	TA37595_4513	TA37595_4513	TA37595_4513	2.24806	11.1763	12.1682	3.17e-06	4.67e-05	4.96246	tc|Rep: Triacylglycerol Lipase - Triticum aestivum (Wheat), complete [TC157069]
A_13_P003096	AK249251	AK249251	AK249251	-1.2409	12.1956	-12.1681	3.17e-06	4.67e-05	4.96237	gb|Hordeum vulgare subsp. vulgare cDNA clone: FLbaf24e13, mRNA sequence [AK249251]
A_13_P338792	BG365921	BG365921	BG365921	1.1694	12.8935	12.1678	3.17e-06	4.67e-05	4.96216	Unknown
A_13_P161380	TA43234_4513	TA43234_4513	AK370198	-1.65541	11.4785	-12.1673	3.17e-06	4.67e-05	4.96185	tc|Rep: Chromosome chr13 scaffold_45, whole genome shotgun sequence - Vitis vinifera (Grape), partial (66%) [TC174736]
A_13_P236264	TA35155_4513	TA35155_4513	TA35155_4513	-1.08324	10.2902	-12.1666	3.17e-06	4.67e-05	4.96139	Unknown
A_13_P277534	BE519477	BE519477	BE519477	1.47546	7.43416	12.166	3.17e-06	4.67e-05	4.96103	Unknown
A_13_P544172	DN188704	DN188704	DN188704	2.16437	7.93309	12.1627	3.18e-06	4.67e-05	4.95887	Unknown
A_13_P545949	BF619644	BF619644	AK371389	-1.17483	9.68301	-12.1587	3.19e-06	4.68e-05	4.95625	gb|HVSMEc0008C06f Hordeum vulgare seedling shoot EST library HVcDNA0003 (Etiolated and unstressed) Hordeum vulgare subsp. vulgare cDNA clone HVSMEc0008C06f, mRNA sequence [BF619644]
A_13_P010271	BF263278	BF263278	AK360437	1.46288	10.2145	12.1557	3.19e-06	4.69e-05	4.95434	gb|HV_CEa0006F06f Hordeum vulgare seedling green leaf EST library HVcDNA0004 (Blumeria challenged) Hordeum vulgare subsp. vulgare cDNA clone HV_CEa0006F06f, mRNA sequence [BF263278]
A_13_P132330	TA33883_4513	TA33883_4513	AK361132	-2.37927	11.9741	-12.1556	3.19e-06	4.69e-05	4.95424	tc|Rep: Chromosome chr12 scaffold_36, whole genome shotgun sequence - Vitis vinifera (Grape), partial (32%) [TC165908]
A_13_P167115	TA45222_4513	TA45222_4513	TA45222_4513	1.74752	10.1134	12.1549	3.2e-06	4.69e-05	4.9538	Unknown
A_13_P434101	BQ759669	BQ759669	BQ759669	-1.68866	10.6694	-12.1521	3.2e-06	4.69e-05	4.95202	Unknown
A_13_P171387	TA46740_4513	TA46740_4513	AK370443	-1.62833	9.42476	-12.1504	3.2e-06	4.69e-05	4.95092	tc|Rep: Chromosome chr9 scaffold_7, whole genome shotgun sequence - Vitis vinifera (Grape), partial (40%) [TC159854]
A_13_P013186	BI778638	BI778638	AK365178	2.45202	10.9613	12.1487	3.21e-06	4.69e-05	4.9498	gb|EBro07_SQ003_O03_R root, 3 week, reduced light, cv Optic, EBro07 Hordeum vulgare subsp. vulgare cDNA clone EBro07_SQ003_O03 5', mRNA sequence [BI778638]
A_13_P213049	AK250946	AK250946	AK250946	1.94574	6.68298	12.1482	3.21e-06	4.69e-05	4.94946	gb|Hordeum vulgare subsp. vulgare cDNA clone: FLbaf98f15, mRNA sequence [AK250946]
A_13_P211929	TA38860_4513	TA38860_4513	AK370908	-1.33825	10.1293	-12.1378	3.23e-06	4.72e-05	4.94274	tc|Rep: Protoporphyrinogen IX oxidase - Zea mays (Maize), partial (63%) [TC172041]
A_13_P410282	TA29609_4513	TA29609_4513	TA29609_4513	-1.51197	14.3237	-12.1343	3.23e-06	4.73e-05	4.94048	tc|Rep: Triose phosphate translocator - Triticum aestivum (Wheat), partial (57%) [TC188251]
A_13_P044026	BF261340	BF261340	BF261340	1.07909	7.73725	12.1306	3.24e-06	4.73e-05	4.93804	gb|HV_CEa0001A11f Hordeum vulgare seedling green leaf EST library HVcDNA0004 (Blumeria challenged) Hordeum vulgare subsp. vulgare cDNA clone HV_CEa0001A11f, mRNA sequence [BF261340]
A_13_P504104	TA32244_4513	TA32244_4513	AK248474	-1.81913	12.9128	-12.13	3.24e-06	4.73e-05	4.9377	tc|Rep: Superoxide dismutase [Cu-Zn] - Triticum aestivum (Wheat), partial (83%) [TC155434]
A_13_P153915	AK249666	AK249666	AK249666	1.27267	6.88872	12.1288	3.25e-06	4.73e-05	4.93689	gb|Hordeum vulgare subsp. vulgare cDNA clone: FLbaf38f04, mRNA sequence [AK249666]
A_13_P136510	TA35054_4513	TA35054_4513	TA35054_4513	-1.21742	9.98029	-12.1279	3.25e-06	4.73e-05	4.93632	tc|Rep: Membrane related protein - Oryza sativa subsp. japonica (Rice), partial (67%) [TC191715]
A_13_P383152	PsaL	BE422117	BE422117	-1.31381	15.843	-12.126	3.25e-06	4.73e-05	4.93505	gb|HWM020cB.09r ITEC HWM Barley Leaf Library Hordeum vulgare subsp. vulgare cDNA clone HWM020cB.09, mRNA sequence [BE422117]
A_13_P136610	TA35087_4513	TA35087_4513	AK370505	-1.99028	13.0463	-12.1248	3.25e-06	4.73e-05	4.93431	tc|Rep: Ferric reductase - Oryza sativa subsp. japonica (Rice), partial (21%) [TC188190]
A_13_P094165	CX632529	CX632529	AK356348	-1.40409	9.87776	-12.1242	3.25e-06	4.73e-05	4.9339	gb|GBN002L16f GBN Hordeum vulgare cDNA clone GBN002L16 3-PRIME, mRNA sequence [CX632529]
A_13_P170880	EX575729	EX575729	AK367300	3.3516	8.25027	12.1228	3.26e-06	4.74e-05	4.93301	gb|HDP14F18w HDP Hordeum vulgare subsp. vulgare cDNA clone HDP14F18, mRNA sequence [EX575729]
A_13_P131130	TA33554_4513	TA33554_4513	AK356489	1.05035	11.7483	12.1205	3.26e-06	4.74e-05	4.93151	tc|Rep: Signal recognition particle 19 kDa protein - Oryza sativa subsp. japonica (Rice), partial (87%) [TC160503]
A_13_P461748	BY868975	BY868975	BY868975	2.27487	9.93599	12.1195	3.26e-06	4.74e-05	4.93085	Unknown
A_13_P528849	TA35920_4513	TA35920_4513	AK251806	-1.7528	12.8293	-12.1186	3.27e-06	4.74e-05	4.93025	tc|Rep: Galactose mutarotase-like - Medicago truncatula (Barrel medic), partial (34%) [TC180803]
A_13_P007311	BE559296	BE559296	BE559296	-1.08873	7.31789	-12.1184	3.27e-06	4.74e-05	4.93014	gb|HV_CEb0023H18f Hordeum vulgare seedling green leaf EST library HVcDNA0005 (Blumeria challenged) Hordeum vulgare subsp. vulgare cDNA clone HV_CEb0023H18f, mRNA sequence [BE559296]
A_13_P432711	BQ756397	BQ756397	BQ756397	-1.55571	7.79993	-12.1161	3.27e-06	4.74e-05	4.92866	tc|Rep: Os04g0637400 protein - Oryza sativa subsp. japonica (Rice), partial (36%) [TC191009]
A_13_P006986	BQ658882	BQ658882	AK358365	-1.23666	10.55	-12.114	3.27e-06	4.74e-05	4.92727	gb|HD03B09u HD Hordeum vulgare cDNA clone HD03B09 3-PRIME, mRNA sequence [BQ658882]
A_13_P433941	BQ759440	BQ759440	BQ759440	-1.04052	6.84811	-12.1136	3.27e-06	4.74e-05	4.92703	Unknown
A_13_P474268	CA026477	CA026477	CA026477	2.59231	6.7693	12.112	3.28e-06	4.74e-05	4.92594	Unknown
A_13_P001016	AK250796	AK250796	AK250796	-1.24124	14.3798	-12.1094	3.28e-06	4.74e-05	4.9243	gb|Hordeum vulgare subsp. vulgare cDNA clone: FLbaf94j01, mRNA sequence [AK250796]
A_13_P415375	BM370496	BM370496	BM370496	1.4438	7.39199	12.1085	3.28e-06	4.74e-05	4.92367	Unknown
A_13_P020206	BG418041	BG418041	BG418041	-1.04199	10.066	-12.108	3.29e-06	4.74e-05	4.92336	gb|HVSMEk0021A07f Hordeum vulgare testa [BG418041]
A_13_P026451	BQ757587	BQ757587	BQ757587	-1.43062	11.3498	-12.1079	3.29e-06	4.74e-05	4.9233	gb|EBem10_SQ004_J15_R embryo, 2 Day germination, no treatment, cv Optic, EBem10 Hordeum vulgare subsp. vulgare cDNA clone EBem10_SQ004_J15 5', mRNA sequence [BQ757587]
A_13_P312237	AK252427	AK252427	AK252427	1.0772	12.9354	12.1067	3.29e-06	4.74e-05	4.92251	gb|Hordeum vulgare subsp. vulgare cDNA clone: FLbaf161k11, mRNA sequence [AK252427]
A_13_P440246	TA32144_4513	TA32144_4513	AK356265	3.57366	10.236	12.1059	3.29e-06	4.74e-05	4.92202	Unknown
A_13_P146170	AK251980	AK251980	AK251980	-1.68321	9.42181	-12.1049	3.29e-06	4.74e-05	4.92134	gb|Hordeum vulgare subsp. vulgare cDNA clone: FLbaf132e05, mRNA sequence [AK251980]
A_13_P583764	CB883354	CB883354	CB883354	-2.53306	11.3086	-12.1044	3.29e-06	4.74e-05	4.92101	Unknown
A_13_P172005	TA46949_4513	TA46949_4513	AK369830	1.91477	11.076	12.102	3.3e-06	4.75e-05	4.91945	Unknown
A_13_P521984	AK253137	AK253137	AK251097	-1.72139	11.9344	-12.1003	3.3e-06	4.75e-05	4.91838	gb|Hordeum vulgare subsp. vulgare cDNA clone: FLbaf153a08, mRNA sequence [AK253137]
A_13_P154195	AK248695	AK248695	AK248695	-1.11679	12.1085	-12.0957	3.31e-06	4.76e-05	4.91537	gb|Hordeum vulgare subsp. vulgare cDNA clone: FLbaf2b15, mRNA sequence [AK248695]
A_13_P010356	AK251579	AK251579	AK251579	1.30568	12.0183	12.0878	3.33e-06	4.78e-05	4.91023	gb|Hordeum vulgare subsp. vulgare cDNA clone: FLbaf123k16, mRNA sequence [AK251579]
A_13_P516309	CX628542	CX628542	AK369351	2.2034	7.95899	12.0821	3.34e-06	4.79e-05	4.90651	Unknown
A_13_P292282	AW983145	AW983145	AK363165	2.19399	7.59231	12.0811	3.34e-06	4.79e-05	4.90585	gb|HVSMEg0008F24f Hordeum vulgare pre-anthesis spike EST library HVcDNA0008 (white to yellow anther) Hordeum vulgare subsp. vulgare cDNA clone HVSMEg0008F24f, mRNA sequence [AW983145]
A_13_P021721	BM372576	BM372576	AK370802	-3.20704	11.1847	-12.079	3.34e-06	4.8e-05	4.90445	gb|EBpi05_SQ003_F18_R pistil, 8 DPA, no treatment, cv Optic, EBpi05 Hordeum vulgare subsp. vulgare cDNA clone EBpi05_SQ003_F18 5', mRNA sequence [BM372576]
A_13_P551434	TC161542	TC161542	TC161542	-1.44036	9.96221	-12.077	3.35e-06	4.8e-05	4.90317	tc|Rep: Chromosome chr6 scaffold_3, whole genome shotgun sequence - Vitis vinifera (Grape), partial (41%) [TC161542]
A_13_P140405	TA36279_4513	TA36279_4513	AK358390	-1.09403	7.93699	-12.0749	3.35e-06	4.8e-05	4.90178	tc|Rep: Serine/threonine protein phosphatase - Oryza sativa subsp. japonica (Rice), partial (23%) [TC191607]
A_13_P081091	DN181702	DN181702	AK358833	-1.24392	8.50307	-12.0741	3.35e-06	4.8e-05	4.90131	gb|HO23J23S HO Hordeum vulgare cDNA clone HO23J23 5-PRIME, mRNA sequence [DN181702]
A_13_P069746	BM816653	BM816653	BM816653	-1.30896	7.60268	-12.0721	3.36e-06	4.8e-05	4.9	gb|HB01A05_T3.ab1 HB Hordeum vulgare subsp. vulgare cDNA clone HB01A05_T3.ab1 similar to (AC025783) putative cytochrome P450 monooxygenase [Oryza sativa], mRNA sequence [BM816653]
A_13_P077351	AJ508227	AJ508227	AJ508227	3.23752	10.1983	12.069	3.36e-06	4.81e-05	4.89797	gb|Hordeum vulgare subsp. vulgare mRNA for farnesylated protein 1 [AJ508227]
A_13_P314447	BF623796	BF623796	BF623796	-1.00079	12.9765	-12.067	3.37e-06	4.81e-05	4.89668	Unknown
A_13_P191489	TA53551_4513	TA53551_4513	AK364238	1.499	6.57542	12.067	3.37e-06	4.81e-05	4.89664	tc|Rep: Syn-CDP synthase - Oryza sativa subsp. japonica (Rice), partial (9%) [TC183753]
A_13_P153325	TA40517_4513	TA40517_4513	AK362773	1.82011	10.1601	12.0652	3.37e-06	4.81e-05	4.89545	Unknown
A_13_P353842	BG417473	BG417473	BG417473	1.10251	7.96031	12.064	3.37e-06	4.81e-05	4.89472	Unknown
A_13_P393050	pglcat4	AJ577361	AK250861	-1.09745	6.84354	-12.0622	3.38e-06	4.82e-05	4.89353	gb|Hordeum vulgare partial mRNA for beta3-glucuronyltransferase (pglcat4 gene), clone 1 [AJ577361]
A_13_P149560	TA39191_4513	TA39191_4513	AK353606	-2.2037	12.5805	-12.0607	3.38e-06	4.82e-05	4.89257	tc|Rep: Chromosome chr17 scaffold_12, whole genome shotgun sequence - Vitis vinifera (Grape), partial (61%) [TC159167]
A_13_P010036	AK251291	AK251291	AK251291	-2.20885	11.6718	-12.0595	3.38e-06	4.82e-05	4.89174	gb|Hordeum vulgare subsp. vulgare cDNA clone: FLbaf112f15, mRNA sequence [AK251291]
A_13_P090231	DN160061	DN160061	DN160061	-1.27389	10.7612	-12.0589	3.38e-06	4.82e-05	4.89137	gb|GPN002O19u GPN Hordeum vulgare cDNA clone GPN002O19 3-PRIME, mRNA sequence [DN160061]
A_13_P417695	BM377273	BM377273	BM377273	-1.49912	8.00803	-12.0577	3.39e-06	4.82e-05	4.89055	tc|Rep: Shoot protein RAA2 - Oryza sativa subsp. japonica (Rice), partial (76%) [TC182056]
A_13_P403540	TA34196_4513	TA34196_4513	TA34196_4513	-1.21453	12.4464	-12.0576	3.39e-06	4.82e-05	4.8905	tc|Rep: Chromosome chr4 scaffold_32, whole genome shotgun sequence - Vitis vinifera (Grape), partial (95%) [TC172209]
A_13_P108805	EX578566	EX578566	EX578566	1.09146	9.40129	12.0478	3.41e-06	4.84e-05	4.8841	gb|HDP39H13w HDP Hordeum vulgare subsp. vulgare cDNA clone HDP39H13, mRNA sequence [EX578566]
A_13_P335442	BE420971	BE420971	AK248165	-1.60967	10.1271	-12.0445	3.41e-06	4.85e-05	4.88196	gb|HWM004.D12 ITEC HWM Barley Leaf Library Hordeum vulgare subsp. vulgare cDNA clone HWM004.D12, mRNA sequence [BE420971]
A_13_P061566	CA011835	CA011835	CA011835	1.98283	7.14029	12.0416	3.42e-06	4.85e-05	4.88009	gb|HT03K23r HT Hordeum vulgare subsp. vulgare cDNA clone HT03K23 5-PRIME, mRNA sequence [CA011835]
A_13_P263412	TA31919_4513	TA31919_4513	AK354542	-1.12698	14.5661	-12.0412	3.42e-06	4.85e-05	4.87983	Unknown
A_13_P029631	AK249413	AK249413	AK249413	-1.02111	7.42008	-12.0404	3.42e-06	4.85e-05	4.87931	gb|Hordeum vulgare subsp. vulgare cDNA clone: FLbaf31o21, mRNA sequence [AK249413]
A_13_P155555	TA41277_4513	TA41277_4513	TA41277_4513	-1.6839	8.86761	-12.0389	3.42e-06	4.85e-05	4.87831	tc|Rep: Tryptophan/tyrosine permease family protein - Solanum demissum (Wild potato), partial (43%) [TC169314]
A_13_P155900	TA41379_4513	TA41379_4513	AK372661	1.48689	9.29338	12.034	3.43e-06	4.86e-05	4.87508	tc|Rep: Expressed protein - Oryza sativa subsp. japonica (Rice), partial (87%) [TC156272]
A_13_P561304	TA44679_4513	TA44679_4513	TA44679_4513	2.16162	7.53031	12.029	3.44e-06	4.88e-05	4.87181	tc|Rep: ABC2 homolog 1 - Arabidopsis thaliana (Mouse-ear cress), partial (11%) [TC172660]
A_13_P211964	AJ434616	AJ434616	AJ434616	-1.15574	8.93479	-12.0284	3.45e-06	4.88e-05	4.87142	Unknown
A_13_P084691	AK249983	AK249983	AK249983	-1.48824	12.5813	-12.0233	3.46e-06	4.89e-05	4.86809	gb|Hordeum vulgare subsp. vulgare cDNA clone: FLbaf63c04, mRNA sequence [AK249983]
A_13_P481860	CB866212	CB866212	CB866212	1.28122	6.51644	12.0213	3.46e-06	4.89e-05	4.8668	tc|Rep: LEC14B protein - Lithospermum erythrorhizon, partial (74%) [TC179158]
A_13_P404385	AK249685	AK249685	AK249685	-1.22372	15.6904	-12.0185	3.47e-06	4.9e-05	4.86494	gb|Hordeum vulgare subsp. vulgare cDNA clone: FLbaf45c03, mRNA sequence [AK249685]
A_13_P385207	BI956283	BI956283	BI956283	1.70248	14.0769	12.0154	3.47e-06	4.9e-05	4.86288	Unknown
A_13_P150635	TA39554_4513	TA39554_4513	AK364649	2.04946	13.42	12.0152	3.47e-06	4.9e-05	4.8628	tc|Rep: GRAB2 protein - Triticum sp, partial (56%) [TC179123]
A_13_P211069	TA35716_4513	TA35716_4513	AK361032	-1.8368	9.77333	-12.0073	3.49e-06	4.92e-05	4.85763	tc|Rep: Chromosome undetermined scaffold_351, whole genome shotgun sequence - Vitis vinifera (Grape), partial (82%) [TC161344]
A_13_P118410	TA30239_4513	TA30239_4513	AK357004	1.90732	9.72614	11.9962	3.51e-06	4.95e-05	4.85032	tc|Rep: Ubiquitin - Arabidopsis thaliana (Mouse-ear cress), partial (59%) [TC164607]
A_13_P147830	TA38629_4513	TA38629_4513	TA38629_4513	-1.15537	8.77209	-11.9958	3.51e-06	4.95e-05	4.85006	tc|Rep: ABC transporter - Populus tremula x Populus tremuloides, partial (24%) [TC157018]
A_13_P586479	TC194932	TC194932	TC194932	-1.30375	9.58894	-11.9941	3.52e-06	4.95e-05	4.84892	tc|Rep: Chromosome chr9 scaffold_49, whole genome shotgun sequence - Vitis vinifera (Grape), partial (32%) [TC194932]
A_13_P242665	AK252498	AK252498	AK252498	-1.37109	13.9913	-11.9854	3.54e-06	4.97e-05	4.84324	gb|Hordeum vulgare subsp. vulgare cDNA clone: FLbaf156b11, mRNA sequence [AK252498]
A_13_P100615	AK248657	AK248657	AK248657	-1.2599	8.6237	-11.9842	3.54e-06	4.97e-05	4.84246	gb|Hordeum vulgare subsp. vulgare cDNA clone: FLbaf1d14, mRNA sequence [AK248657]
A_13_P533969	DN160743	DN160743	DN160743	-1.05822	7.75963	-11.9781	3.55e-06	4.99e-05	4.83846	Unknown
A_13_P257837	HSP90	AY325266	AY325266	1.39871	11.4207	11.9775	3.55e-06	4.99e-05	4.83801	gb|Hordeum vulgare cytosolic heat shock protein 90 (HSP90) mRNA, complete cds [AY325266]
A_13_P056056	AK248436	AK248436	AK248436	2.15309	7.25513	11.9683	3.57e-06	5.01e-05	4.83196	gb|Hordeum vulgare subsp. vulgare cDNA clone: FLbaf178m14, mRNA sequence [AK248436]
A_13_P500279	CK569056	CK569056	CK569056	1.04889	9.17364	11.9656	3.58e-06	5.02e-05	4.83022	Unknown
A_13_P158880	TA42344_4513	TA42344_4513	AK365591	3.43042	8.92382	11.9652	3.58e-06	5.02e-05	4.82993	tc|Rep: AMP-binding enzyme family protein, expressed - Oryza sativa subsp. japonica (Rice), partial (98%) [TC186720]
A_13_P148420	TA38825_4513	TA38825_4513	TA38825_4513	1.82329	14.4155	11.9627	3.58e-06	5.02e-05	4.82832	Unknown
A_13_P440871	TA28847_4513	TA28847_4513	AK355047	-1.37792	11.4715	-11.9609	3.59e-06	5.02e-05	4.82714	Unknown
A_13_P477398	AK252326	AK252326	AK252326	-2.43337	9.88666	-11.9597	3.59e-06	5.02e-05	4.82636	gb|Hordeum vulgare subsp. vulgare cDNA clone: FLbaf160k06, mRNA sequence [AK252326]
A_13_P224944	AL501414	AL501414	AL501414	1.66899	9.59277	11.9594	3.59e-06	5.02e-05	4.82611	Unknown
A_13_P490440	CD053499	CD053499	CD053499	-1.66511	9.38923	-11.9552	3.6e-06	5.03e-05	4.82338	gb|HO04G13S HO Hordeum vulgare cDNA clone HO04G13 5-PRIME, mRNA sequence [CD053499]
A_13_P161865	EX577731	EX577731	EX577731	2.466	7.44467	11.9543	3.6e-06	5.03e-05	4.82275	gb|HDP02D18w HDP Hordeum vulgare subsp. vulgare cDNA clone HDP02D18, mRNA sequence [EX577731]
A_13_P393405	BI959221	BI959221	BI959221	-1.15987	11.8051	-11.9532	3.61e-06	5.03e-05	4.82203	Unknown
A_13_P131220	TA33576_4513	TA33576_4513	TA33576_4513	3.10495	10.3841	11.9514	3.61e-06	5.03e-05	4.82085	Unknown
A_13_P140080	TA36173_4513	TA36173_4513	TA36173_4513	1.02426	11.7163	11.9512	3.61e-06	5.03e-05	4.82076	tc|Rep: S-adenosylmethionine:2-demethylmenaquinone methyltransferase-like - Oryza sativa subsp. japonica (Rice), partial (61%) [TC187071]
A_13_P095690	AK251137	AK251137	AK251137	1.5464	12.5771	11.9505	3.61e-06	5.03e-05	4.82026	gb|Hordeum vulgare subsp. vulgare cDNA clone: FLbaf108k03, mRNA sequence [AK251137]
A_13_P167250	TA45271_4513	TA45271_4513	AK359409	1.65799	10.0263	11.9446	3.62e-06	5.05e-05	4.81641	tc|Rep: Reductase 1 - Hydrangea macrophylla (Bigleaf hydrangea), partial (68%) [TC158993]
A_13_P163870	TA44106_4513	TA44106_4513	TA44106_4513	1.09013	6.00993	11.9423	3.63e-06	5.05e-05	4.8149	Unknown
A_13_P347827	BG414543	BG414543	BG414543	-1.293	8.11939	-11.9418	3.63e-06	5.05e-05	4.81453	Unknown
A_13_P004361	P5CDH	AF467539	AF467539	2.79652	11.0902	11.9412	3.63e-06	5.05e-05	4.81415	gb|Hordeum vulgare putative aldehyde dehydrogenase BIS1 (bis1) mRNA, complete cds [AF467539]
A_13_P303012	LOC548254	BE420933	AK249106	-1.825	14.7923	-11.9385	3.64e-06	5.06e-05	4.81236	gb|HWM004.A10 ITEC HWM Barley Leaf Library Hordeum vulgare subsp. vulgare cDNA clone HWM004.A10, mRNA sequence [BE420933]
A_13_P645539	LOC548253	AK248462	AK250589	-1.79866	15.3403	-11.9368	3.64e-06	5.06e-05	4.81122	gb|Hordeum vulgare subsp. vulgare cDNA clone: FLbaf73g18, mRNA sequence [AK248462]
A_13_P563524	AK253034	AK253034	AK250556	-1.71668	10.0106	-11.9347	3.65e-06	5.06e-05	4.80983	gb|Hordeum vulgare subsp. vulgare cDNA clone: FLbaf34p06, mRNA sequence [AK253034]
A_13_P049476	BQ762723	BQ762723	BQ762723	1.2384	9.75639	11.9339	3.65e-06	5.06e-05	4.8093	gb|EBro02_SQ004_J22_R root, 3 week, hydroponic grown, low nitrogen, cv Optic, EBro02 Hordeum vulgare subsp. vulgare cDNA clone EBro02_SQ004_J22 5', mRNA sequence [BQ762723]
A_13_P395060	BI959825	BI959825	BI959825	-1.17852	6.73806	-11.9319	3.65e-06	5.06e-05	4.80798	Unknown
A_13_P120540	TA30981_4513	TA30981_4513	TA30981_4513	-1.60039	14.7215	-11.9316	3.65e-06	5.06e-05	4.80783	Unknown
A_13_P402710	BE422301	BE422301	AK355514	-2.10628	11.9845	-11.9301	3.66e-06	5.06e-05	4.80679	gb|HWM022cG.04r ITEC HWM Barley Leaf Library Hordeum vulgare subsp. vulgare cDNA clone HWM022cG.04, mRNA sequence [BE422301]
A_13_P115575	TA29194_4513	TA29194_4513	TA29194_4513	-1.97251	11.425	-11.9292	3.66e-06	5.06e-05	4.80625	tc|Rep: Thylakoid lumenal 17.4 kDa protein, chloroplast precursor - Arabidopsis thaliana (Mouse-ear cress), partial (52%) [TC167157]
A_13_P605798	Lhca4	BE422121	AK248207	-1.83654	14.9189	-11.9281	3.66e-06	5.06e-05	4.8055	gb|HWM020cC.02r ITEC HWM Barley Leaf Library Hordeum vulgare subsp. vulgare cDNA clone HWM020cC.02, mRNA sequence [BE422121]
A_13_P160785	TA43041_4513	TA43041_4513	AK367993	-1.23506	10.5934	-11.9279	3.66e-06	5.06e-05	4.80536	tc|Rep: Chromosome chr14 scaffold_21, whole genome shotgun sequence - Vitis vinifera (Grape), partial (27%) [TC161593]
A_13_P076631	BG414706	BG414706	BG414706	-1.25567	8.06873	-11.9274	3.66e-06	5.06e-05	4.80503	gb|HVSMEk0003G22f Hordeum vulgare testa [BG414706]
A_13_P068631	AK249165	AK249165	AK249165	1.97239	6.19186	11.9254	3.67e-06	5.06e-05	4.80371	gb|Hordeum vulgare subsp. vulgare cDNA clone: FLbaf17g07, mRNA sequence [AK249165]
A_13_P126340	TA32317_4513	TA32317_4513	TA32317_4513	-2.83332	12.132	-11.9253	3.67e-06	5.06e-05	4.80363	tc|Rep: 1-aminocyclopropane-1-carboxylate oxidase - Saccharum arundinaceum, partial (98%) [TC171959]
A_13_P125925	TA32226_4513	TA32226_4513	AK250695	1.28558	13.8232	11.9238	3.67e-06	5.06e-05	4.80265	Unknown
A_13_P160000	TA42758_4513	TA42758_4513	AK367000	1.34829	10.2948	11.9235	3.67e-06	5.06e-05	4.80247	Unknown
A_13_P006291	HvGR2	AB277097	AK251978	1.45141	13.4273	11.9232	3.67e-06	5.06e-05	4.80225	gb|Hordeum vulgare HvGR2 mRNA for cytosolic glutathione reductase, complete cds [AB277097]
A_13_P395000	BI959809	BI959809	BI959809	-1.55185	8.04702	-11.9198	3.68e-06	5.07e-05	4.80005	Unknown
A_13_P020291	AK252538	AK252538	AK252538	-1.53538	10.1556	-11.919	3.68e-06	5.07e-05	4.79949	gb|Hordeum vulgare subsp. vulgare cDNA clone: FLbaf159n09, mRNA sequence [AK252538]
A_13_P479175	CB861456	CB861456	CB861456	-1.13651	7.6388	-11.913	3.69e-06	5.08e-05	4.79554	Unknown
A_13_P326672	BG299616	BG299616	BG299616	-2.22601	11.2634	-11.91	3.7e-06	5.09e-05	4.79358	Unknown
A_13_P583324	TA33570_4513	TA33570_4513	AK367512	3.22255	14.0689	11.9094	3.7e-06	5.09e-05	4.79315	Unknown
A_13_P114505	TA28729_4513	TA28729_4513	TA28729_4513	-1.87655	11.8792	-11.9093	3.7e-06	5.09e-05	4.79312	tc|Rep: Photosystem I reaction center subunit XI, chloroplast precursor - Hordeum vulgare (Barley), partial (30%) [TC176209]
A_13_P117675	TA29988_4513	TA29988_4513	AK353585	-1.05521	17.1144	-11.9077	3.71e-06	5.09e-05	4.79201	Unknown
A_13_P318782	UXE1	AK251602	AK251602	-1.00882	8.60433	-11.9054	3.71e-06	5.09e-05	4.79051	gb|Hordeum vulgare subsp. vulgare cDNA clone: FLbaf128o18, mRNA sequence [AK251602]
A_13_P400755	TA32303_4513	TA32303_4513	AK368658	1.37269	12.7636	11.9051	3.71e-06	5.09e-05	4.79033	tc|Rep: Os02g0147700 protein - Oryza sativa subsp. japonica (Rice), partial (28%) [TC179379]
A_13_P035396	BF620715	BF620715	AK375292	-1.07435	8.27173	-11.904	3.71e-06	5.09e-05	4.7896	gb|HVSMEc0020K15f Hordeum vulgare seedling shoot EST library HVcDNA0003 (Etiolated and unstressed) Hordeum vulgare subsp. vulgare cDNA clone HVSMEc0020K15f, mRNA sequence [BF620715]
A_13_P232339	AL509162	AL509162	AL509162	1.84753	15.3302	11.8953	3.73e-06	5.11e-05	4.78386	Unknown
A_13_P547474	TA40570_4513	TA40570_4513	TA40570_4513	1.18958	11.1234	11.8949	3.73e-06	5.11e-05	4.78356	tc|Rep: Chromosome chr12 scaffold_78, whole genome shotgun sequence - Vitis vinifera (Grape), partial (59%) [TC156234]
A_13_P565979	TC177185	TC177185	AK359347	-2.46802	11.2228	-11.8905	3.74e-06	5.12e-05	4.78067	tc|Rep: Uncharacterized protein At4g30845.1 - Arabidopsis thaliana (Mouse-ear cress), partial (38%) [TC177185]
A_13_P527659	DN157948	DN157948	AK354364	-2.13454	10.9473	-11.8877	3.75e-06	5.13e-05	4.77881	tc|Rep: Rhodanese-like domain-containing protein-like - Oryza sativa subsp. japonica (Rice), partial (27%) [TC168192]
A_13_P480715	TA38395_4513	TA38395_4513	TA38395_4513	1.83853	8.07478	11.8858	3.75e-06	5.13e-05	4.77752	tc|Rep: Chromosome chr8 scaffold_88, whole genome shotgun sequence - Vitis vinifera (Grape), partial (51%) [TC169809]
A_13_P275084	AK249330	AK249330	AK249330	-1.10442	8.81925	-11.8826	3.76e-06	5.14e-05	4.77541	gb|Hordeum vulgare subsp. vulgare cDNA clone: FLbaf25f07, mRNA sequence [AK249330]
A_13_P224264	AL500865	AL500865	AK366220	1.18501	7.6101	11.8824	3.76e-06	5.14e-05	4.7753	Unknown
A_13_P233759	AK251023	AK251023	AK251023	-1.13035	10.5921	-11.8805	3.77e-06	5.14e-05	4.77404	gb|Hordeum vulgare subsp. vulgare cDNA clone: FLbaf96l11, mRNA sequence [AK251023]
A_13_P103655	EX583866	EX583866	EX583866	1.33754	9.54319	11.8769	3.78e-06	5.15e-05	4.77163	gb|HDP05I19w HDP Hordeum vulgare subsp. vulgare cDNA clone HDP05I19, mRNA sequence [EX583866]
A_13_P352482	atg9	AM085509	AK363183	1.29296	8.18493	11.8679	3.8e-06	5.17e-05	4.76571	gb|Hordeum vulgare mRNA for autophagy protein 9 (atg9 gene) [AM085509]
A_13_P216564	AJ469729	AJ469729	AJ469729	-1.07665	8.55151	-11.8679	3.8e-06	5.17e-05	4.76567	tc|Rep: Ribose-phosphate pyrophosphokinase 4 - Oryza sativa subsp. japonica (Rice), partial (23%) [TC193214]
A_13_P096800	AK252906	AK252906	AK252906	2.12154	8.25632	11.8657	3.8e-06	5.18e-05	4.7642	gb|Hordeum vulgare subsp. vulgare cDNA clone: FLbaf174g09, mRNA sequence [AK252906]
A_13_P248713	AV935297	AV935297	AV935297	1.22299	11.1298	11.8645	3.8e-06	5.18e-05	4.76343	tc|Rep: CCAAT-box transcription factor complex WHAP12 - Triticum aestivum (Wheat), partial (38%) [TC160117]
A_13_P518669	CX631263	CX631263	AK362565	1.28137	11.3358	11.8636	3.81e-06	5.18e-05	4.76281	tc|Rep: Predicted protein - Chlamydomonas reinhardtii, partial (7%) [TC189640]
A_13_P521854	TA39356_4513	TA39356_4513	AK371952	2.08946	10.6709	11.8617	3.81e-06	5.18e-05	4.76159	tc|Rep: Proline transporter - Hordeum vulgare (Barley), partial (56%) [TC159836]
A_13_P114795	TA28837_4513	TA28837_4513	AK355723	1.06659	13.391	11.8608	3.81e-06	5.18e-05	4.76098	tc|Rep: VIP1 protein - Avena fatua (Wild oats), complete [TC167666]
A_13_P039986	BG343733	BG343733	BG343733	1.56656	8.59375	11.8605	3.81e-06	5.18e-05	4.76078	gb|HVSMEg0006J16f Hordeum vulgare pre-anthesis spike EST library HVcDNA0008 (white to yellow anther) Hordeum vulgare subsp. vulgare cDNA clone HVSMEg0006J16f, mRNA sequence [BG343733]
A_13_P047321	CX628648	CX628648	CX628648	1.49746	10.6881	11.8601	3.81e-06	5.18e-05	4.7605	gb|GBN008N19u GBN Hordeum vulgare cDNA clone GBN008N19 3-PRIME, mRNA sequence [CX628648]
A_13_P038376	AK251771	AK251771	AK251771	-2.43808	9.5731	-11.8538	3.83e-06	5.19e-05	4.75632	gb|Hordeum vulgare subsp. vulgare cDNA clone: FLbaf132p07, mRNA sequence [AK251771]
A_13_P601868	LOC548253	AK248462	AK250589	-1.50223	15.4951	-11.8534	3.83e-06	5.19e-05	4.75606	gb|Hordeum vulgare subsp. vulgare cDNA clone: FLbaf73g18, mRNA sequence [AK248462]
A_13_P394090	AK249667	AK249667	AK249667	-1.7962	15.4059	-11.8521	3.83e-06	5.19e-05	4.75522	gb|Hordeum vulgare subsp. vulgare cDNA clone: FLbaf38f06, mRNA sequence [AK249667]
A_13_P521789	CX662502	CX662502	CX662502	1.11039	8.36557	11.847	3.84e-06	5.21e-05	4.75183	Unknown
A_13_P512174	CX625885	CX625885	CX625885	-1.96886	11.709	-11.8431	3.85e-06	5.21e-05	4.74922	tc|Rep: SAM dependent isoflavone 7-O-methyltransferase - Medicago truncatula (Barrel medic), partial (5%) [TC191025]
A_13_P050416	DN158676	DN158676	DN158676	1.15121	9.80771	11.843	3.85e-06	5.21e-05	4.74917	gb|GCW004D16f GCW Hordeum vulgare cDNA clone GCW004D16 3-PRIME, mRNA sequence [DN158676]
A_13_P015016	AK248959	AK248959	AK248959	-1.46931	10.552	-11.8425	3.85e-06	5.21e-05	4.74883	gb|Hordeum vulgare subsp. vulgare cDNA clone: FLbaf20e04, mRNA sequence [AK248959]
A_13_P176285	AK252843	AK252843	AK252843	-1.83356	8.54478	-11.842	3.86e-06	5.21e-05	4.7485	gb|Hordeum vulgare subsp. vulgare cDNA clone: FLbaf170f11, mRNA sequence [AK252843]
A_13_P023816	AW983408	AW983408	AW983408	3.33537	9.33149	11.838	3.87e-06	5.22e-05	4.74584	gb|HVSMEg0010I12f Hordeum vulgare pre-anthesis spike EST library HVcDNA0008 (white to yellow anther) Hordeum vulgare subsp. vulgare cDNA clone HVSMEg0010I12f, mRNA sequence [AW983408]
A_13_P223434	TA31919_4513	TA31919_4513	AK354542	-1.09941	14.433	-11.8367	3.87e-06	5.22e-05	4.745	Unknown
A_13_P137790	TA35437_4513	TA35437_4513	AK360855	-2.25011	11.3729	-11.8351	3.87e-06	5.22e-05	4.74391	tc|Rep: Tetratricopeptide repeat (TPR)-containing protein-like - Oryza sativa subsp. japonica (Rice), partial (11%) [TC157211]
A_13_P302492	BF265838	BF265838	BF265838	-2.2562	13.0721	-11.8326	3.88e-06	5.23e-05	4.74227	Unknown
A_13_P171855	TA46902_4513	TA46902_4513	TA46902_4513	-1.52831	7.37695	-11.832	3.88e-06	5.23e-05	4.74185	tc|Rep: Chromosome chr18 scaffold_1, whole genome shotgun sequence - Vitis vinifera (Grape), partial (15%) [TC172167]
A_13_P154370	TA40865_4513	TA40865_4513	AK369211	2.06666	8.12315	11.8262	3.89e-06	5.24e-05	4.73799	tc|Rep: Chromosome chr13 scaffold_17, whole genome shotgun sequence - Vitis vinifera (Grape), partial (85%) [TC171429]
A_13_P128775	TA32951_4513	TA32951_4513	AK363816	-1.16302	14.8611	-11.8259	3.89e-06	5.24e-05	4.73778	tc|Rep: Os08g0157600 protein - Oryza sativa subsp. japonica (Rice), partial (52%) [TC157959]
A_13_P167260	TA45273_4513	TA45273_4513	AK371361	-2.51308	10.7246	-11.8241	3.9e-06	5.24e-05	4.73658	Unknown
A_13_P160135	AK252538	AK252538	AK252538	-1.58768	8.01837	-11.8224	3.9e-06	5.24e-05	4.73547	gb|Hordeum vulgare subsp. vulgare cDNA clone: FLbaf159n09, mRNA sequence [AK252538]
A_13_P057486	EX594697	EX594697	EX594697	-0.986959	8.31604	-11.8224	3.9e-06	5.24e-05	4.73546	gb|HDP32A18w HDP Hordeum vulgare subsp. vulgare cDNA clone HDP32A18, mRNA sequence [EX594697]
A_13_P071061	AK252293	AK252293	AK252293	1.51154	9.66318	11.8214	3.9e-06	5.24e-05	4.73481	gb|Hordeum vulgare subsp. vulgare cDNA clone: FLbaf150i19, mRNA sequence [AK252293]
A_13_P016456	AK251058	AK251058	AK251058	3.94858	9.06671	11.819	3.91e-06	5.25e-05	4.73322	gb|Hordeum vulgare subsp. vulgare cDNA clone: FLbaf97a05, mRNA sequence [AK251058]
A_13_P226519	TA36640_4513	TA36640_4513	TA36640_4513	1.56214	11.5295	11.8166	3.92e-06	5.25e-05	4.7316	tc|Rep: Serine/threonine-protein kinase SAPK4 - Oryza sativa subsp. japonica (Rice), partial (15%) [TC171072]
A_13_P106940	EX586013	EX586013	EX586013	1.2303	7.15545	11.8159	3.92e-06	5.25e-05	4.73112	gb|HDP40M18w HDP Hordeum vulgare subsp. vulgare cDNA clone HDP40M18, mRNA sequence [EX586013]
A_13_P149200	TA39073_4513	TA39073_4513	AK359616	-1.25877	8.28173	-11.8155	3.92e-06	5.25e-05	4.73088	tc|Rep: Chromosome chr12 scaffold_47, whole genome shotgun sequence - Vitis vinifera (Grape), partial (50%) [TC175664]
A_13_P578309	TC188143	TC188143	AK372422	1.24245	8.96012	11.8074	3.94e-06	5.27e-05	4.72544	Unknown
A_13_P119505	TA30655_4513	TA30655_4513	TA30655_4513	1.12266	8.97805	11.8044	3.95e-06	5.28e-05	4.72345	tc|Rep: Proteasome maturation factor-like - Oryza sativa subsp. japonica (Rice), partial (95%) [TC165457]
A_13_P071881	DN179510	DN179510	DN179510	2.82735	7.36715	11.8023	3.95e-06	5.29e-05	4.72208	gb|HO29N12S HO Hordeum vulgare cDNA clone HO29N12 5-PRIME, mRNA sequence [DN179510]
A_13_P012571	BE421328	BE421328	AK253102	-1.46471	12.2966	-11.7952	3.97e-06	5.3e-05	4.71736	gb|HWM008.B09 ITEC HWM Barley Leaf Library Hordeum vulgare subsp. vulgare cDNA clone HWM008.B09, mRNA sequence [BE421328]
A_13_P204324	TA56802_4513	TA56802_4513	TA56802_4513	-1.002	7.83796	-11.7933	3.97e-06	5.3e-05	4.71606	tc|Rep: Lr21 - Aegilops tauschii (Tausch's goatgrass) (Aegilops squarrosa), partial (9%) [TC187126]
A_13_P225954	BI951891	BI951891	AK248733	1.80947	13.8671	11.7929	3.97e-06	5.3e-05	4.71578	gb|HVSMEm0003I21f Hordeum vulgare green seedling EST library HVcDNA0014 (Blumeria infected) Hordeum vulgare subsp. vulgare cDNA clone HVSMEm0003I21f, mRNA sequence [BI951891]
A_13_P361137	BI947475	BI947475	BI947475	1.96305	14.5522	11.792	3.98e-06	5.3e-05	4.7152	Unknown
A_13_P534049	AK251749	AK251749	AK251749	-1.19109	10.2402	-11.7916	3.98e-06	5.3e-05	4.71491	gb|Hordeum vulgare subsp. vulgare cDNA clone: FLbaf137i11, mRNA sequence [AK251749]
A_13_P638907	HvPIP1;1	AB286964	AK249573	-1.21184	12.5587	-11.7912	3.98e-06	5.3e-05	4.71467	gb|Hordeum vulgare HvPIP1;1 mRNA for aquaporin, complete cds [AB286964]
A_13_P212279	AK248361	AK248361	AK248361	-2.61911	11.873	-11.7906	3.98e-06	5.3e-05	4.71429	gb|Hordeum vulgare subsp. vulgare cDNA clone: FLbaf80e16, mRNA sequence [AK248361]
A_13_P087221	AF307145	AF307145	AK359770	3.39478	7.30465	11.789	3.98e-06	5.3e-05	4.71319	gb|Hordeum vulgare subsp. vulgare glutamine-dependent asparagine synthetase 1 mRNA, complete cds [AF307145]
A_13_P399271	TA30905_4513	TA30905_4513	TA30905_4513	-2.65391	9.7293	-11.7884	3.98e-06	5.3e-05	4.71281	Unknown
A_13_P030481	EX586214	EX586214	AK359713	-1.86772	10.7735	-11.7876	3.99e-06	5.3e-05	4.71228	gb|HDP26D19w HDP Hordeum vulgare subsp. vulgare cDNA clone HDP26D19, mRNA sequence [EX586214]
A_13_P413465	AK249066	AK249066	AK249066	1.34883	10.2138	11.7862	3.99e-06	5.31e-05	4.71131	gb|Hordeum vulgare subsp. vulgare cDNA clone: FLbaf21k02, mRNA sequence [AK249066]
A_13_P117460	TA29931_4513	TA29931_4513	AK355331	-1.04918	15.8378	-11.7842	3.99e-06	5.31e-05	4.70997	tc|Rep: Photosystem I reaction center subunit N, chloroplast precursor - Hordeum vulgare (Barley), complete [TC161305]
A_13_P531939	DN160070	DN160070	DN160070	1.58255	9.79647	11.7828	4e-06	5.31e-05	4.70905	Unknown
A_13_P117810	TA30027_4513	TA30027_4513	TA30027_4513	-1.6803	16.1486	-11.7787	4.01e-06	5.32e-05	4.70632	Unknown
A_13_P434406	TA37352_4513	TA37352_4513	TA37352_4513	1.76381	10.9711	11.7761	4.01e-06	5.33e-05	4.70456	Unknown
A_13_P143060	AK252640	AK252640	AK252640	-1.48224	9.40675	-11.7717	4.02e-06	5.34e-05	4.70165	gb|Hordeum vulgare subsp. vulgare cDNA clone: FLbaf163i16, mRNA sequence [AK252640]
A_13_P192704	TA53854_4513	TA53854_4513	AK360695	-1.31121	9.68938	-11.7688	4.03e-06	5.35e-05	4.69974	tc|Rep: Os04g0412300 protein - Oryza sativa subsp. japonica (Rice), partial (65%) [TC182445]
A_13_P477623	AK253137	AK253137	AK251097	-1.66686	12.6805	-11.7659	4.04e-06	5.35e-05	4.69775	gb|Hordeum vulgare subsp. vulgare cDNA clone: FLbaf153a08, mRNA sequence [AK253137]
A_13_P105810	CA015225	CA015225	CA015225	6.35064	8.90485	11.7632	4.05e-06	5.36e-05	4.69596	gb|HT13K16r HT Hordeum vulgare subsp. vulgare cDNA clone HT13K16 5-PRIME, mRNA sequence [CA015225]
A_13_P149765	TA39258_4513	TA39258_4513	TA39258_4513	-1.71696	12.3634	-11.7625	4.05e-06	5.36e-05	4.6955	tc|Rep: Thylakoid lumen protein, chloroplast-like - Oryza sativa subsp. japonica (Rice), partial (71%) [TC157638]
A_13_P227254	AK250691	AK250691	AK250691	1.02832	13.2222	11.7621	4.05e-06	5.36e-05	4.69524	gb|Hordeum vulgare subsp. vulgare cDNA clone: FLbaf85e01, mRNA sequence [AK250691]
A_13_P158040	TA42060_4513	TA42060_4513	AK355438	-1.062	9.59016	-11.7589	4.06e-06	5.36e-05	4.69307	tc|Rep: Os02g0201500 protein - Oryza sativa subsp. japonica (Rice), partial (87%) [TC155931]
A_13_P197794	TA55158_4513	TA55158_4513	AK353993	2.11024	7.42109	11.7582	4.06e-06	5.36e-05	4.69259	tc|Rep: Isoform 2 of Q17QI7 - Bos taurus (Bovine), partial (6%) [TC187809]
A_13_P031741	EX590165	EX590165	AK376705	-1.92542	11.1867	-11.7579	4.06e-06	5.36e-05	4.69241	gb|HDP12O08w HDP Hordeum vulgare subsp. vulgare cDNA clone HDP12O08, mRNA sequence [EX590165]
A_13_P502494	AK250427	AK250427	AK250427	-1.15637	12.0119	-11.7565	4.06e-06	5.36e-05	4.69149	gb|Hordeum vulgare subsp. vulgare cDNA clone: FLbaf82l04, mRNA sequence [AK250427]
A_13_P575334	LOC548213	AK251396	AK251396	-1.44409	12.2133	-11.755	4.07e-06	5.36e-05	4.69046	gb|Hordeum vulgare subsp. vulgare cDNA clone: FLbaf111b13, mRNA sequence [AK251396]
A_13_P085076	npp	BE421595	AK371873	-2.32287	14.5777	-11.7548	4.07e-06	5.36e-05	4.69037	gb|HWM011cE.10r ITEC HWM Barley Leaf Library Hordeum vulgare subsp. vulgare cDNA clone HWM011cE.10, mRNA sequence [BE421595]
A_13_P413350	AK252114	AK252114	AK252114	-1.04549	7.51302	-11.7539	4.07e-06	5.36e-05	4.68976	gb|Hordeum vulgare subsp. vulgare cDNA clone: FLbaf148n13, mRNA sequence [AK252114]
A_13_P132120	TA33825_4513	TA33825_4513	TA33825_4513	-1.78119	11.8078	-11.7527	4.07e-06	5.36e-05	4.68893	Unknown
A_13_P008186	AK250071	AK250071	AK250071	2.00214	10.2599	11.749	4.08e-06	5.37e-05	4.68645	gb|Hordeum vulgare subsp. vulgare cDNA clone: FLbaf66h14, mRNA sequence [AK250071]
A_13_P184189	TA51313_4513	TA51313_4513	AK354327	-1.33158	8.71009	-11.7463	4.09e-06	5.38e-05	4.68463	tc|Rep: Chromosome chr5 scaffold_2, whole genome shotgun sequence - Vitis vinifera (Grape), partial (34%) [TC164118]
A_13_P298387	BF262795	BF262795	BF262795	1.91923	10.9428	11.7432	4.1e-06	5.39e-05	4.68261	Unknown
A_13_P370172	BI951104	BI951104	BI951104	1.01314	6.78904	11.7355	4.11e-06	5.41e-05	4.67741	Unknown
A_13_P083366	AK251865	AK251865	AK251865	0.99805	6.1424	11.7344	4.12e-06	5.41e-05	4.67667	gb|Hordeum vulgare subsp. vulgare cDNA clone: FLbaf138h13, mRNA sequence [AK251865]
A_13_P164675	TA44391_4513	TA44391_4513	TA44391_4513	-1.03871	7.06088	-11.7306	4.13e-06	5.42e-05	4.67417	tc|Rep: Chromosome chr13 scaffold_17, whole genome shotgun sequence - Vitis vinifera (Grape), partial (34%) [TC182725]
A_13_P549794	TA43462_4513	TA43462_4513	TA43462_4513	-1.28129	10.3031	-11.7306	4.13e-06	5.42e-05	4.67414	tc|Rep: Chromosome chr14 scaffold_27, whole genome shotgun sequence - Vitis vinifera (Grape), partial (36%) [TC159313]
A_13_P518349	CX630900	CX630900	CX630900	-2.80439	11.1967	-11.7291	4.13e-06	5.42e-05	4.67316	Unknown
A_13_P549554	TA35508_4513	TA35508_4513	AK359765	1.42501	8.36177	11.7259	4.14e-06	5.43e-05	4.67099	tc|Rep: Membrane associated GTPase - Synechococcus sp. (strain RCC307), partial (3%) [TC159009]
A_13_P131125	BE420901	BE420901	AK356489	1.05906	10.8484	11.7207	4.15e-06	5.44e-05	4.66753	gb|HWM003.G02 ITEC HWM Barley Leaf Library Hordeum vulgare subsp. vulgare cDNA clone HWM003.G02, mRNA sequence [BE420901]
A_13_P583449	TC192386	TC192386	TC192386	1.14114	8.25862	11.7161	4.16e-06	5.45e-05	4.6644	Unknown
A_13_P163145	TA43844_4513	TA43844_4513	AK372224	1.68109	9.21038	11.7122	4.17e-06	5.46e-05	4.6618	tc|Rep: Pantothenate kinase 1-like - Oryza sativa subsp. japonica (Rice), partial (37%) [TC186863]
A_13_P545152	DN189692	DN189692	DN189692	1.37544	9.20568	11.7121	4.17e-06	5.46e-05	4.66171	Unknown
A_13_P167130	TA45229_4513	TA45229_4513	AK356470	-1.37642	8.36611	-11.7117	4.18e-06	5.46e-05	4.66144	tc|Rep: Chromosome chr6 scaffold_3, whole genome shotgun sequence - Vitis vinifera (Grape), partial (46%) [TC177072]
A_13_P101725	AK250650	AK250650	AK250650	-1.13647	7.40117	-11.708	4.18e-06	5.47e-05	4.65898	gb|Hordeum vulgare subsp. vulgare cDNA clone: FLbaf84n08, mRNA sequence [AK250650]
A_13_P386817	BE421336	BE421336	BE421336	-1.51364	15.3014	-11.7065	4.19e-06	5.47e-05	4.65799	gb|HWM008.C05 ITEC HWM Barley Leaf Library Hordeum vulgare subsp. vulgare cDNA clone HWM008.C05, mRNA sequence [BE421336]
A_13_P163810	TA44086_4513	TA44086_4513	AK364137	-1.13885	7.97145	-11.7019	4.2e-06	5.48e-05	4.6549	Unknown
A_13_P101500	AK251130	AK251130	AK251130	1.24522	8.39597	11.701	4.2e-06	5.48e-05	4.65429	gb|Hordeum vulgare subsp. vulgare cDNA clone: FLbaf105n06, mRNA sequence [AK251130]
A_13_P138015	LOC548244	U66876	AK368183	-1.0942	8.37644	-11.7005	4.2e-06	5.48e-05	4.65392	gb|Hordeum vulgare ADP-glucose pyrophosphorylase large subunit (blpl) mRNA, complete cds [U66876]
A_13_P093090	BJ450187	BJ450187	AK357510	-2.56031	12.9401	-11.6994	4.21e-06	5.48e-05	4.6532	gb|BJ450187 K. Sato unpublished cDNA library, cv. Akashinriki vegetative stage leaves Hordeum vulgare subsp. vulgare cDNA clone baak28h04 5', mRNA sequence [BJ450187]
A_13_P515099	TA39164_4513	TA39164_4513	AK374179	-2.77431	11.0583	-11.699	4.21e-06	5.48e-05	4.65295	Unknown
A_13_P247623	TA32316_4513	TA32316_4513	AK359587	-3.50278	11.5798	-11.6972	4.21e-06	5.48e-05	4.65173	tc|Rep: 1-aminocyclopropane-1-carboxylate oxidase - Phyllostachys edulis, partial (95%) [TC164724]
A_13_P147200	TA38427_4513	TA38427_4513	TA38427_4513	-1.56132	11.8105	-11.6951	4.22e-06	5.49e-05	4.65028	tc|Rep: Chromosome chr12 scaffold_38, whole genome shotgun sequence - Vitis vinifera (Grape), partial (63%) [TC181399]
A_13_P262047	BE214505	BE214505	BE214505	1.4689	9.12112	11.6948	4.22e-06	5.49e-05	4.65013	gb|HV_CEb0003K10f Hordeum vulgare seedling green leaf EST library HVcDNA0005 (Blumeria challenged) Hordeum vulgare subsp. vulgare cDNA clone HV_CEb0003K10f, mRNA sequence [BE214505]
A_13_P011991	BE558386	BE558386	BE558386	1.00516	8.50465	11.6935	4.22e-06	5.49e-05	4.6492	gb|HV_CEb0017H12f Hordeum vulgare seedling green leaf EST library HVcDNA0005 (Blumeria challenged) Hordeum vulgare subsp. vulgare cDNA clone HV_CEb0017H12f, mRNA sequence [BE558386]
A_13_P201049	TA55975_4513	TA55975_4513	AK358607	-1.27794	10.9121	-11.693	4.22e-06	5.49e-05	4.64886	tc|Rep: Predicted protein - Physcomitrella patens subsp. patens, partial (19%) [TC184431]
A_13_P581484	TA31076_4513	TA31076_4513	AK368153	-1.42144	8.131	-11.6888	4.23e-06	5.5e-05	4.64606	tc|Rep: Chromosome chr17 scaffold_12, whole genome shotgun sequence - Vitis vinifera (Grape), partial (8%) [TC190776]
A_13_P276849	BE455707	BE455707	BE455707	-1.04143	7.70962	-11.6886	4.23e-06	5.5e-05	4.64596	Unknown
A_13_P246830	AV926377	AV926377	AV926377	-1.86906	13.234	-11.6858	4.24e-06	5.5e-05	4.64408	tc|CPY18934 Solanum nigrum chloroplast tRNA-Ala, tRNA-Ile, 16S rRNA, tRNA-Val, rps12, rps7, ndhB genes, partial (14%) [TC176418]
A_13_P099425	AK249616	AK249616	AK249616	-1.46986	10.2158	-11.6854	4.24e-06	5.5e-05	4.64379	gb|Hordeum vulgare subsp. vulgare cDNA clone: FLbaf47c07, mRNA sequence [AK249616]
A_13_P441501	AK252556	AK252556	AK252556	-1.1717	11.8532	-11.6853	4.24e-06	5.5e-05	4.64368	gb|Hordeum vulgare subsp. vulgare cDNA clone: FLbaf160c01, mRNA sequence [AK252556]
A_13_P487225	CB881993	CB881993	CB881993	-1.67992	11.2898	-11.6824	4.25e-06	5.51e-05	4.64175	tc|Rep: Chromosome chr4 scaffold_519, whole genome shotgun sequence - Vitis vinifera (Grape), partial (70%) [TC169862]
A_13_P478270	TA38686_4513	TA38686_4513	TA38686_4513	-1.59556	11.0045	-11.6743	4.27e-06	5.53e-05	4.6363	tc|Rep: Chromosome chr5 scaffold_67, whole genome shotgun sequence - Vitis vinifera (Grape), partial (67%) [TC193875]
A_13_P068431	BE060355	BE060355	AK363603	-2.11501	9.24721	-11.671	4.28e-06	5.54e-05	4.63407	gb|HVSMEg0012B08f Hordeum vulgare pre-anthesis spike EST library HVcDNA0008 (white to yellow anther) Hordeum vulgare subsp. vulgare cDNA clone HVSMEg0012B08f, mRNA sequence [BE060355]
A_13_P143145	TA37125_4513	TA37125_4513	AK364646	1.01795	11.5041	11.6695	4.29e-06	5.54e-05	4.63308	tc|Rep: Ubiquitin family protein, expressed - Oryza sativa subsp. japonica (Rice), partial (21%) [TC170694]
A_13_P011816	BI951807	BI951807	AK249417	-1.98437	8.66802	-11.6691	4.29e-06	5.54e-05	4.63279	gb|HVSMEm0003A01f Hordeum vulgare green seedling EST library HVcDNA0014 (Blumeria infected) Hordeum vulgare subsp. vulgare cDNA clone HVSMEm0003A01f, mRNA sequence [BI951807]
A_13_P113405	TA28334_4513	TA28334_4513	AK367615	-1.12833	8.73948	-11.6676	4.29e-06	5.54e-05	4.63179	tc|Rep: Ribosomal protein S10 - Zea mays (Maize), partial (89%) [TC185289]
A_13_P020546	AK248392	AK248392	AK248392	0.995982	12.1358	11.6662	4.29e-06	5.54e-05	4.63084	gb|Hordeum vulgare subsp. vulgare cDNA clone: FLbaf116b12, mRNA sequence [AK248392]
A_13_P123325	TA31624_4513	TA31624_4513	AK249860	-1.11169	9.76107	-11.6662	4.29e-06	5.54e-05	4.63083	tc|Rep: 60S ribosomal protein L9 - Oryza sativa subsp. japonica (Rice), complete [TC164334]
A_13_P212059	AJ434772	AJ434772	AJ434772	1.17427	6.22571	11.6626	4.3e-06	5.55e-05	4.6284	tc|Rep: Heat shock protein 80 - Triticum aestivum (Wheat), partial (33%) [TC194734]
A_13_P187509	TA52533_4513	TA52533_4513	TA52533_4513	1.94735	7.18589	11.6609	4.31e-06	5.55e-05	4.62727	Unknown
A_13_P167700	TA45432_4513	TA45432_4513	AK358633	-1.26727	11.7427	-11.6596	4.31e-06	5.55e-05	4.62639	tc|Rep: Thioredoxin-like protein; 49720-48645 - Arabidopsis thaliana (Mouse-ear cress), partial (56%) [TC173537]
A_13_P479945	TA31885_4513	TA31885_4513	TA31885_4513	1.24814	13.4447	11.6594	4.31e-06	5.55e-05	4.62629	Unknown
A_13_P143420	TA37205_4513	TA37205_4513	TA37205_4513	-1.57146	12.099	-11.6574	4.32e-06	5.55e-05	4.62495	tc|Rep: Chromosome chr6 scaffold_28, whole genome shotgun sequence - Vitis vinifera (Grape), partial (65%) [TC175218]
A_13_P582129	TC191261	TC191261	AK355380	-1.25945	13.5486	-11.6569	4.32e-06	5.55e-05	4.62455	Unknown
A_13_P020951	FD523485	FD523485	AK370479	-1.75125	8.98404	-11.6568	4.32e-06	5.55e-05	4.62453	gb|RUS64A04w HF Hordeum vulgare subsp. vulgare cDNA clone HF09A16, mRNA sequence [FD523485]
A_13_P393910	BI959428	BI959428	BI959428	2.46302	14.0868	11.6565	4.32e-06	5.55e-05	4.62433	Unknown
A_13_P144905	TA37681_4513	TA37681_4513	TA37681_4513	1.21633	10.1369	11.6555	4.32e-06	5.55e-05	4.62366	tc|Rep: PTF1 - Triticum aestivum (Wheat), partial (55%) [TC177055]
A_13_P519689	CX631857	CX631857	CX631857	1.22599	12.5155	11.6555	4.32e-06	5.55e-05	4.62362	Unknown
A_13_P158195	AK248700	AK248700	AK248700	-1.31254	11.5579	-11.6552	4.32e-06	5.55e-05	4.62342	gb|Hordeum vulgare subsp. vulgare cDNA clone: FLbaf5b14, mRNA sequence [AK248700]
A_13_P499839	CK568339	CK568339	CK568339	-2.49664	13.0149	-11.6543	4.33e-06	5.55e-05	4.62282	tc|Rep: Protoporphyrin IX Mg-chelatase subunit precursor - Hordeum vulgare (Barley), partial (9%) [TC188079]
A_13_P165035	TA44504_4513	TA44504_4513	TA44504_4513	1.59119	11.2479	11.6519	4.33e-06	5.55e-05	4.6212	tc|Rep: Zinc finger protein 1 - Triticum aestivum (Wheat), partial (28%) [TC163855]
A_13_P126645	TA32391_4513	TA32391_4513	AK250450	-1.60441	11.152	-11.6494	4.34e-06	5.56e-05	4.6195	Unknown
A_13_P192019	TA53680_4513	TA53680_4513	TA53680_4513	-1.43832	9.63592	-11.6456	4.35e-06	5.57e-05	4.61698	tc|Rep: Predicted protein - Physcomitrella patens subsp. patens, partial (9%) [TC184960]
A_13_P191694	TA53600_4513	TA53600_4513	AK361825	-1.45847	9.86005	-11.6441	4.35e-06	5.57e-05	4.61596	tc|Rep: Chloroplast fructose-1,6-bisphosphatase II - Fragaria ananassa (Strawberry), partial (17%) [TC190675]
A_13_P462453	BY871725	BY871725	BY871725	-2.06885	10.1061	-11.6423	4.36e-06	5.57e-05	4.61475	Unknown
A_13_P546989	BE421336	BE421336	AK360438	-1.31705	16.2757	-11.642	4.36e-06	5.57e-05	4.61455	gb|HWM008.C05 ITEC HWM Barley Leaf Library Hordeum vulgare subsp. vulgare cDNA clone HWM008.C05, mRNA sequence [BE421336]
A_13_P242845	TA32074_4513	TA32074_4513	AK364289	-1.95913	15.7195	-11.6406	4.36e-06	5.57e-05	4.61359	Unknown
A_13_P135525	TA34757_4513	TA34757_4513	TA34757_4513	-2.20653	12.3327	-11.6354	4.38e-06	5.59e-05	4.61009	tc|Rep: Fructose-bisphosphate aldolase - Pandanus amaryllifolius, partial (13%) [TC175749]
A_13_P006221	BF618266	BF618266	BF618266	2.82887	7.09794	11.6339	4.38e-06	5.59e-05	4.60903	gb|HVSMEc0005D11f Hordeum vulgare seedling shoot EST library HVcDNA0003 (Etiolated and unstressed) Hordeum vulgare subsp. vulgare cDNA clone HVSMEc0005D11f, mRNA sequence [BF618266]
A_13_P130240	TA33324_4513	TA33324_4513	AK355636	-1.34168	12.0041	-11.6283	4.4e-06	5.6e-05	4.60526	tc|Rep: Chromosome undetermined scaffold_495, whole genome shotgun sequence - Vitis vinifera (Grape), partial (81%) [TC175490]
A_13_P007996	BE421138	BE421138	AK367474	-2.56511	13.0513	-11.6278	4.4e-06	5.6e-05	4.60492	gb|HWM006.B11 ITEC HWM Barley Leaf Library Hordeum vulgare subsp. vulgare cDNA clone HWM006.B11, mRNA sequence [BE421138]
A_13_P477248	AK250154	AK250154	AK250154	-1.84456	7.40477	-11.6275	4.4e-06	5.6e-05	4.60474	gb|Hordeum vulgare subsp. vulgare cDNA clone: FLbaf64g08, mRNA sequence [AK250154]
A_13_P114415	TA28700_4513	TA28700_4513	TA28700_4513	-2.58192	13.9703	-11.6259	4.4e-06	5.61e-05	4.60365	Unknown
A_13_P106570	EX586037	EX586037	EX586037	0.988377	6.87165	11.6235	4.41e-06	5.61e-05	4.60203	gb|HDP40N08w HDP Hordeum vulgare subsp. vulgare cDNA clone HDP40N08, mRNA sequence [EX586037]
A_13_P127885	Bsi1	Z48729	AK251176	7.20403	13.104	11.6227	4.41e-06	5.61e-05	4.60145	gb|H.vulgare Bsi1 gene for putative protease inhibitor [Z48729]
A_13_P286184	BF254711	BF254711	BF254711	-1.0789	7.58773	-11.6223	4.41e-06	5.61e-05	4.60119	Unknown
A_13_P500854	CK570168	CK570168	CK570168	1.75154	11.2557	11.6214	4.41e-06	5.61e-05	4.60059	Unknown
A_13_P170690	TA46480_4513	TA46480_4513	TA46480_4513	1.12497	6.94562	11.6183	4.42e-06	5.62e-05	4.59848	tc|Rep: Predicted protein - Physcomitrella patens subsp. patens, partial (13%) [TC166710]
A_13_P248053	TA40893_4513	TA40893_4513	AK371419	-1.38471	9.65575	-11.6178	4.42e-06	5.62e-05	4.59815	tc|Rep: Glycerol-3-phosphate acyltransferase - Elaeis guineensis var. tenera (Oil palm), partial (24%) [TC176679]
A_13_P403110	TA33296_4513	TA33296_4513	AK370893	-1.12253	14.6895	-11.6142	4.43e-06	5.63e-05	4.59572	tc|Rep: Chloroplast 50S ribosomal protein L31 - Saccharum hybrid cultivar, partial (39%) [TC177431]
A_13_P133015	TA34067_4513	TA34067_4513	AK358007	-2.06368	12.8404	-11.6127	4.44e-06	5.63e-05	4.59473	Unknown
A_13_P136385	TA35010_4513	TA35010_4513	AK354682	-1.71236	11.3136	-11.6127	4.44e-06	5.63e-05	4.59471	tc|Rep: 50S ribosomal protein L34 - Oryza sativa subsp. indica (Rice), partial (97%) [TC160144]
A_13_P156750	TA41640_4513	TA41640_4513	TA41640_4513	1.21298	13.8379	11.6102	4.44e-06	5.63e-05	4.59302	tc|Rep: Os03g0854800 protein - Oryza sativa subsp. japonica (Rice), partial (66%) [TC161077]
A_13_P211139	TA35010_4513	TA35010_4513	AK354682	-1.70172	11.9437	-11.6098	4.45e-06	5.63e-05	4.59276	tc|Rep: 50S ribosomal protein L34 - Oryza sativa subsp. indica (Rice), partial (52%) [TC191017]
A_13_P153390	TA40539_4513	TA40539_4513	TA40539_4513	-1.46298	7.39249	-11.6076	4.45e-06	5.64e-05	4.59128	Unknown
A_13_P112020	CA020939	CA020939	CA020939	1.32152	6.41042	11.6068	4.45e-06	5.64e-05	4.59074	gb|HZ38H12r HZ Hordeum vulgare subsp. vulgare cDNA clone HZ38H12 5-PRIME, mRNA sequence [CA020939]
A_13_P493965	CD662612	CD662612	CD662612	0.991572	8.63445	11.6054	4.46e-06	5.64e-05	4.58978	Unknown
A_13_P123990	TA31785_4513	TA31785_4513	TA31785_4513	-0.941359	10.4707	-11.6026	4.47e-06	5.64e-05	4.58788	Unknown
A_13_P518524	BE421054	BE421054	AK248603	4.32248	11.0773	11.6024	4.47e-06	5.64e-05	4.58776	gb|HWM005.C11 ITEC HWM Barley Leaf Library Hordeum vulgare subsp. vulgare cDNA clone HWM005.C11, mRNA sequence [BE421054]
A_13_P406786	BJ479414	BJ479414	AK372478	-1.42549	7.87041	-11.5976	4.48e-06	5.65e-05	4.58446	tc|Rep: Chromosome chr15 scaffold_37, whole genome shotgun sequence - Vitis vinifera (Grape), partial (37%) [TC179960]
A_13_P380202	BI954761	BI954761	BI954761	-2.80368	10.7235	-11.5969	4.48e-06	5.65e-05	4.58402	Unknown
A_13_P529139	AK248674	AK248674	AK248674	1.09285	11.6209	11.5961	4.48e-06	5.65e-05	4.58348	gb|Hordeum vulgare subsp. vulgare cDNA clone: FLbaf9n20, mRNA sequence [AK248674]
A_13_P281514	BF064543	BF064543	BF064543	7.10065	11.6645	11.5958	4.48e-06	5.65e-05	4.58324	Unknown
A_13_P264047	TA40761_4513	TA40761_4513	AK354782	-1.32349	12.5084	-11.5923	4.49e-06	5.66e-05	4.58091	tc|Rep: Translation initiation factor IF-2 - Streptomyces avermitilis, partial (3%) [TC160832]
A_13_P136725	AK252966	AK252966	AK252966	2.6106	11.9218	11.5906	4.5e-06	5.67e-05	4.57971	gb|Hordeum vulgare subsp. vulgare cDNA clone: FLbaf179k05, mRNA sequence [AK252966]
A_13_P082381	AK248368	AK248368	AK248368	2.12883	7.90459	11.588	4.51e-06	5.67e-05	4.57799	gb|Hordeum vulgare subsp. vulgare cDNA clone: FLbaf87d22, mRNA sequence [AK248368]
A_13_P139515	AK249414	AK249414	AK249414	-1.86932	8.9737	-11.5858	4.51e-06	5.68e-05	4.57649	gb|Hordeum vulgare subsp. vulgare cDNA clone: FLbaf26b24, mRNA sequence [AK249414]
A_13_P242785	LOC548270	L36959	AK248519	-1.29714	16.8828	-11.5844	4.52e-06	5.68e-05	4.57556	gb|Hordeum vulgare carbonic anhydrase mRNA, complete cds [L36959]
A_13_P180614	TA50047_4513	TA50047_4513	TA50047_4513	2.68146	8.58756	11.5842	4.52e-06	5.68e-05	4.57538	tc|Rep: Chromosome chr13 scaffold_17, whole genome shotgun sequence - Vitis vinifera (Grape), partial (33%) [TC189281]
A_13_P499874	CK568387	CK568387	CK568387	-2.93452	9.89121	-11.5833	4.52e-06	5.68e-05	4.57479	tc|Rep: 1-aminocyclopropane-1-carboxylate oxidase - Saccharum arundinaceum, partial (98%) [TC171959]
A_13_P042201	CK124154	CK124154	AK371938	1.06433	10.9958	11.5747	4.54e-06	5.7e-05	4.56895	gb|BES1824107d24 BES1824 Hordeum vulgare subsp. vulgare cDNA clone MPMGp2010D247 5-PRIME, mRNA sequence [CK124154]
A_13_P515404	UGE2	AY943956	AK359027	-1.32994	8.70617	-11.5725	4.55e-06	5.71e-05	4.56749	gb|Hordeum vulgare UDP-D-glucose epimerase 2 (UGE2) mRNA, complete cds [AY943956]
A_13_P121990	TA31330_4513	TA31330_4513	TA31330_4513	-2.81932	11.8025	-11.572	4.55e-06	5.71e-05	4.56714	tc|Rep: Lipoxygenase 2.1, chloroplast precursor - Hordeum vulgare (Barley), partial (42%) [TC163663]
A_13_P168330	CV063007	CV063007	CV063007	1.22441	7.0933	11.5719	4.55e-06	5.71e-05	4.56706	gb|BNEL85e8 Barley EST endosperm library Hordeum vulgare subsp. vulgare cDNA clone BNEL85e8 5' similar to Oryza sativa genomic DNA, chromosome 4, BAC clone: OSJNBa0088A01, complete sequence, mRNA sequence [CV063007]
A_13_P036311	EX572008	EX572008	AK357507	-1.22137	7.83135	-11.5665	4.57e-06	5.72e-05	4.56339	gb|HDP35J04w HDP Hordeum vulgare subsp. vulgare cDNA clone HDP35J04, mRNA sequence [EX572008]
A_13_P577224	TC187223	TC187223	TC187223	-0.987557	9.10545	-11.5653	4.57e-06	5.72e-05	4.56254	tc|Rep: Chromosome chr8 scaffold_23, whole genome shotgun sequence - Vitis vinifera (Grape), partial (13%) [TC187223]
A_13_P051206	DN157616	DN157616	DN157616	1.10292	8.81791	11.5625	4.58e-06	5.73e-05	4.5607	gb|GCN001N19u GCN Hordeum vulgare cDNA clone GCN001N19 3-PRIME, mRNA sequence [DN157616]
A_13_P176200	TA48465_4513	TA48465_4513	TA48465_4513	1.50014	10.9315	11.559	4.59e-06	5.74e-05	4.55828	tc|Rep: Hydrolase, alpha/beta fold family protein, expressed - Oryza sativa subsp. japonica (Rice), partial (93%) [TC193406]
A_13_P461363	BY867930	BY867930	BY867930	1.3121	9.09584	11.5586	4.59e-06	5.74e-05	4.55802	tc|Rep: Os08g0391700 protein - Oryza sativa subsp. japonica (Rice), partial (15%) [TC188682]
A_13_P001086	BF066022	BF066022	BF066022	-1.86108	8.2008	-11.5543	4.6e-06	5.75e-05	4.5551	gb|HV_CEb0014K01f Hordeum vulgare seedling green leaf EST library HVcDNA0005 (Blumeria challenged) Hordeum vulgare subsp. vulgare cDNA clone HV_CEb0014K01f, mRNA sequence [BF066022]
A_13_P187009	TA52336_4513	TA52336_4513	AK365802	1.04124	8.15456	11.5506	4.61e-06	5.76e-05	4.55256	tc|Rep: Os09g0279100 protein - Oryza sativa subsp. japonica (Rice), partial (13%) [TC185963]
A_13_P010791	AK250120	AK250120	AK250120	-1.24354	13.0217	-11.5497	4.61e-06	5.76e-05	4.55197	gb|Hordeum vulgare subsp. vulgare cDNA clone: FLbaf66l24, mRNA sequence [AK250120]
A_13_P383187	BI955681	BI955681	BI955681	-1.96876	12.9942	-11.5497	4.61e-06	5.76e-05	4.55195	Unknown
A_13_P127275	TA32555_4513	TA32555_4513	AK367410	1.43216	10.2708	11.5493	4.62e-06	5.76e-05	4.55166	tc|Rep: Os07g0673900 protein - Oryza sativa subsp. japonica (Rice), partial (90%) [TC171442]
A_13_P502909	AK250596	AK250596	AK250596	-1.32354	8.80712	-11.5484	4.62e-06	5.76e-05	4.55109	gb|Hordeum vulgare subsp. vulgare cDNA clone: FLbaf89g11, mRNA sequence [AK250596]
A_13_P243955	TA37588_4513	TA37588_4513	AK249385	2.07693	11.926	11.5467	4.62e-06	5.76e-05	4.54994	tc|Rep: Nucleoside diphosphate kinase 1 - Oryza sativa subsp. japonica (Rice), complete [TC171293]
A_13_P139295	TA35920_4513	TA35920_4513	TA35920_4513	-1.85596	12.0473	-11.5464	4.62e-06	5.76e-05	4.54974	tc|Rep: Galactose mutarotase-like - Medicago truncatula (Barrel medic), partial (34%) [TC180803]
A_13_P166775	TA45096_4513	TA45096_4513	AK369091	-1.37484	8.37597	-11.5462	4.62e-06	5.76e-05	4.54955	tc|Rep: Chromosome chr1 scaffold_22, whole genome shotgun sequence - Vitis vinifera (Grape), partial (42%) [TC159578]
A_13_P485515	CB876913	CB876913	CB876913	-1.2666	6.60507	-11.5458	4.63e-06	5.76e-05	4.54928	Unknown
A_13_P145025	TA37722_4513	TA37722_4513	TA37722_4513	1.38601	11.3355	11.5447	4.63e-06	5.76e-05	4.54855	Unknown
A_13_P235134	AK248339	AK248339	AK248339	-1.23362	14.2877	-11.5436	4.63e-06	5.76e-05	4.54784	gb|Hordeum vulgare subsp. vulgare cDNA clone: FLbaf50n18, mRNA sequence [AK248339]
A_13_P224859	TA32906_4513	TA32906_4513	TA32906_4513	2.87631	10.2043	11.5389	4.65e-06	5.77e-05	4.54461	tc|Rep: Delta-1-pyrroline-5-carboxylate dehydrogenase - Triticum turgidum (Poulard wheat) (Rivet wheat), partial (24%) [TC156514]
A_13_P252127	AW982502	AW982502	AW982502	1.06994	11.9435	11.5386	4.65e-06	5.77e-05	4.54439	Unknown
A_13_P021781	BM443417	BM443417	BM443417	-1.47797	7.97588	-11.5378	4.65e-06	5.77e-05	4.54386	gb|EBro02_SQ005_A20_R root, 3 week, hydroponic grown, low nitrogen, cv Optic, EBro02 Hordeum vulgare subsp. vulgare cDNA clone EBro02_SQ005_A20 5', mRNA sequence [BM443417]
A_13_P423756	TA31153_4513	TA31153_4513	AK252412	-1.08758	11.5768	-11.5376	4.65e-06	5.77e-05	4.5437	Unknown
A_13_P301247	BF264964	BF264964	BF264964	-2.05653	6.80853	-11.5368	4.65e-06	5.77e-05	4.54315	Unknown
A_13_P444913	TA33468_4513	TA33468_4513	AK374435	1.0724	12.2621	11.5365	4.65e-06	5.77e-05	4.54297	Unknown
A_13_P079496	CB870541	CB870541	CB870541	-1.7749	11.6133	-11.5317	4.67e-06	5.78e-05	4.53971	gb|HC14J17w HC Hordeum vulgare subsp. vulgare cDNA clone HC14J17 5-PRIME, mRNA sequence [CB870541]
A_13_P298332	BF262753	BF262753	BF262753	-2.66403	11.9221	-11.5307	4.67e-06	5.78e-05	4.53902	Unknown
A_13_P558074	BG299666	BG299666	AK355384	-1.33678	12.554	-11.5297	4.67e-06	5.78e-05	4.53831	tc|Rep: Thioredoxin-like 5 - Oryza sativa subsp. indica (Rice), partial (95%) [TC169336]
A_13_P163175	TA43853_4513	TA43853_4513	AK369933	2.87523	10.6285	11.5267	4.68e-06	5.79e-05	4.53627	Unknown
A_13_P210704	AK249754	AK249754	AK249754	2.09924	8.71463	11.5185	4.71e-06	5.81e-05	4.53071	gb|Hordeum vulgare subsp. vulgare cDNA clone: FLbaf54b14, mRNA sequence [AK249754]
A_13_P235669	TA30837_4513	TA30837_4513	AK354811	-2.3545	13.884	-11.5182	4.71e-06	5.81e-05	4.53051	tc|Rep: Fatty acid desaturase-2 - Zea mays (Maize), partial (10%) [TC170683]
[truncated: 22,651 more rows]

## Sheet: Table S2
Table S2
Probe names, accession numbers, fold changes in senesing relative to non-senescing barley flag leaves, and blast hit descriptions from Mapman annotation of the top-5000 differentially expressed probes.
Following filtering of redundant probes representing the same gene, the list was reduced to 3867 probes.
The probes are ordered according to decreasing fold change value within each bin.
The TA accession numbers are from http://plantta.jcvi.org/, otherwise accession numbers refer to GenBank/EMBL/DDJB entries.
BinCode	BinName	Probe name	Accession	Log2 fold change	Description - BlastX hit
1	Photosynthesis
		A_13_p525434	AK364303	4.64351	moderately similar to ( 206) AT1G32470 | Symbols: | glycine cleavage system H protein, mitochondrial, putative | chr1:11739479-11740246 REVERSEmoderately similar to ( 272) GCSH_ORYSA Glycine cleavage system H protein, mitochondrial precursor - Oryza sativa (Rice)moderately similar to ( 272) loc_os10g37180 12010.m06515 protein glycine cleavage system H protein, mitochondrial precursor, putative, e…
		A_13_p143255	TA37157_4513	2.86433	(loc_os04g44190):12004.m09377 protein expressed protein
		A_13_p375787	BI953207	2.65925	putative glycine decarboxylase subunit [Triticum aestivum]
		A_13_p411630	AK252277	2.53297	weakly similar to ( 148) AT2G27510 | Symbols: ATFD3 | ATFD3 (ferredoxin 3); 2 iron, 2 sulfur cluster binding / electron carrier/ iron-sulfur cluster binding | chr2:11758281-11758748 REVERSEweakly similar to ( 197) FER6_MAIZE Ferredoxin-6, chloroplast precursor (Ferredoxin VI) (Fd VI) - Zea mays (Maize)moderately similar to ( 241) loc_os05g37140 12005.m28058 protein ferredoxin-6, chloroplast precu…
		A_13_p137000	AK358527	2.41953	weakly similar to ( 148) AT2G27510 | Symbols: ATFD3 | ATFD3 (ferredoxin 3); 2 iron, 2 sulfur cluster binding / electron carrier/ iron-sulfur cluster binding | chr2:11758281-11758748 REVERSEweakly similar to ( 197) FER6_MAIZE Ferredoxin-6, chloroplast precursor (Ferredoxin VI) (Fd VI) - Zea mays (Maize)moderately similar to ( 241) loc_os05g37140 12005.m28058 protein ferredoxin-6, chloroplast precu…
		A_13_p143440	TA37212_4513	2.36966	OSJNBa0053K19.8 [Oryza sativa (japonica cultivar-group)] ref|XP_473942.1| OSJNBa0053K19.8 [Oryza sativa (japonica cultivar-group)]
		A_13_p159355	TA42528_4513	1.28195	unnamed protein product [Arabidopsis thaliana]
		A_13_p049066	AK354003	1.24038	highly similar to ( 602) AT1G79550 | Symbols: PGK | PGK (PHOSPHOGLYCERATE KINASE); phosphoglycerate kinase | chr1:29924347-29926295 REVERSEhighly similar to ( 627) PGKY_WHEAT Phosphoglycerate kinase, cytosolic (EC 2.7.2.3) - Triticum aestivum (Wheat)highly similar to ( 664) loc_os06g45710 12006.m09099 protein phosphoglycerate kinase, cytosolic, putative, expressedpgk Phosphoglycerate_kinase PGK P…
		A_13_p370172	BI951104	1.01314	chlorophyll a/b binding protein precursor [Hordeum vulgare]
		A_13_p114775	AK367229	0.987718	putative plastidic aldolase [Oryza sativa (japonica cultivar-group)] dbj|BAB55475.1| putative plastidic aldolase [Oryza sativa (japonica
		A_13_p119175	TA30567_4513	-0.801868	phosphoribulokinase (EC 2.7.1.19) - wheat
		A_13_p121815	TA31290_4513	-0.84693	putative Rieske Fe-S precursor protein [Triticum aestivum]
		A_13_p303442	AK250645	-0.850359	Oxygen-evolving enhancer protein 2, chloroplast precursor (OEE2) (23 kDa subunit of oxygen evolving system of photosystem II) (OEC 23 kDa su
		A_13_p019856	AK366407	-0.865662	moderately similar to ( 300) AT1G15140 | Symbols: | oxidoreductase NAD-binding domain-containing protein | chr1:5210642-5212137 REVERSEmoderately similar to ( 238) K502_ACTCH Fruit protein PKIWI502 - Actinidia chinensis (Kiwi) (Yangtao)moderately similar to ( 374) loc_os02g22260 12002.m33669 protein fruit protein PKIWI502, putative, expressedUbiB NAD_binding_1 PRK07609 Hmp predicted protein [Hord…
		A_13_p112470	BJ452288	-0.88228	MULTIPLE HITS: (loc_os01g58040,loc_os04g16800,loc_os10g21210,loc_os02g24630,loc_os10g41689) loc_os01g58040: 12001.m11951 protein photosystem II D2 protein, putative, expressedloc_os04g16800: 12004.m06855 protein photosystem II D2 protein, putativeloc_os10g21210: 12010.m05139 protein photosystem II D2 protein, putativeloc_os02g24630: 12002.m07610 protein photosystem II D2 protein, putative, expres…
		A_13_p244430	AK251452	-0.883361	Oxygen-evolving enhancer protein 1, chloroplast precursor (OEE1) (33 kDa subunit of oxygen evolving system of photosystem II) (OEC 33 kDa su
		A_13_p376872	AK362618	-0.888133	moderately similar to ( 208) UCRIA_WHEAT Cytochrome b6-f complex iron-sulfur subunit, chloroplast precursor (EC 1.10.99.1) (Rieske iron-sulfur protein) (Plastohydroquinone:plastocyanin oxidoreductase iron-sulfur protein) (ISP) (RISP) - Triticum aestivum (Wheat)weakly similar to ( 164) loc_os07g37030 12007.m07953 protein cytochrome b6-f complex iron-sulfur subunit, chloroplast precursor, putative,…
		A_13_p114495	TA28725_4513	-0.889439	Photosystem I reaction center subunit XI, chloroplast precursor (PSI-L) (PSI subunit V) pir||A39759 photosystem I 18K protein precursor - ba
		A_13_p410785	AK251463	-0.900903	putative transketolase [Oryza sativa (japonica cultivar-group)] gb|AAO33154.1| putative transketolase [Oryza sativa (japonica cultivar-group
		A_13_p405409	BJ476060	-0.947589	LHCI-680, photosystem I antenna protein - barley emb|CAA59049.1| LHCI-680, photosystem I antenna protein [Hordeum vulgare subsp. vulgare]
		A_13_p296837	BF261860	-0.975406	Photosystem I reaction center subunit XI, chloroplast precursor (PSI-L) (PSI subunit V) pir||A39759 photosystem I 18K protein precursor - ba
		A_13_p303777	TA30054_4513	-0.990285	Photosystem I reaction center subunit V, chloroplast precursor (PSI-G) (Photosystem I 9 kDa protein) pir||S20937 photosystem I chain V precu
		A_13_p263032	BE215171	-1.0005	Ferredoxin, chloroplast precursor pir||FEWT ferredoxin [2Fe-2S] precursor - wheat emb|CAA52980.1| ferredoxin [Triticum aestivum]
		A_13_p271939	BE421610	-1.0125	Chlorophyll a-b binding protein of LHCII type III, chloroplast precursor (CAB) pir||CDBH3 chlorophyll a/b-binding protein type III precursor
		A_13_p117725	TA30003_4513	-1.0448	glutathione-S-transferase [Hordeum vulgare]
		A_13_p305182	BF267736	-1.04681	oxygen-evolving complex precursor [Triticum aestivum]
		A_13_p117460	AK355331	-1.04918	Photosystem I reaction centre subunit N, chloroplast precursor (PSI-N) pir||S35159 photosystem I chain psaN - barley
		A_13_p117675	AK353585	-1.05521	glutathione-S-transferase [Hordeum vulgare]
		A_13_p547774	TA29963_4513	-1.10983	Fructose-bisphosphate aldolase, chloroplast precursor (ALDP) pir||T03679 probable fructose-bisphosphate aldolase (EC 4.1.2.13) precursor, ch
		A_13_p120555	TA30985_4513	-1.11216	Ferredoxin, chloroplast precursor pir||FEWT ferredoxin [2Fe-2S] precursor - wheat emb|CAA52980.1| ferredoxin [Triticum aestivum]
		A_13_p017506	AK248487	-1.11763	0
		A_13_p302582	BF265892	-1.11928	0
		A_13_p328622	BG300615	-1.12208	oxygen-evolving complex precursor [Triticum aestivum]
		A_13_p342582	BG367767	-1.1238	ankyrin-like protein-like protein [Sorghum bicolor]
		A_13_p140980	AK355369	-1.13803	weakly similar to ( 114) AT1G70760 | Symbols: CRR23 | CRR23 ((chlororespiratory reduction 23) | chr1:26687267-26688201 FORWARDweakly similar to ( 198) loc_os05g28090 12005.m07096 protein expressed protein predicted protein [Hordeum vulgare subsp. vulgare]
		A_13_p242545	BE421336	-1.14136	Ferredoxin, chloroplast precursor pir||FEWT ferredoxin [2Fe-2S] precursor - wheat emb|CAA52980.1| ferredoxin [Triticum aestivum]
		A_13_p598474	AK248207	-1.14802	moderately similar to ( 354) AT1G15820 | Symbols: LHCB6, CP24 | LHCB6 (LIGHT HARVESTING COMPLEX PSII SUBUNIT 6); chlorophyll binding | chr1:5446685-5447676 REVERSEmoderately similar to ( 330) CB4_SPIOL Chlorophyll a-b binding protein CP24, chloroplast precursor - Spinacia oleracea (Spinach)moderately similar to ( 379) loc_os04g38410 12004.m08831 protein chlorophyll a-b binding protein CP24, chlor…
		A_13_p123215	TA31601_4513	-1.16462	oxygen-evolving complex precursor [Triticum aestivum]
		A_13_p381382	BI955142	-1.19296	(loc_os04g50880):12004.m09985 protein phosphoribulokinase, chloroplast precursor, putative, expressed
		A_13_p251762	AW982305	-1.21109	oxygen-evolving complex precursor [Triticum aestivum]
		A_13_p651288	AK251698	-1.21652	Photosystem I reaction centre subunit III, chloroplast precursor (Light-harvesting complex I 17 kDa protein) (PSI-F) pir||S51813 photosystem
		A_13_p233129	AK248693	-1.22281	putative photosystem II subunit (22KDa) precursor [Oryza sativa (japonica cultivar-group)] dbj|BAB89811.1| putative photosystem II subunit P
		A_13_p169685	AK365587	-1.23337	moderately similar to ( 426) AT1G36320 | Symbols: | unknown protein | chr1:13671876-13673939 FORWARDmoderately similar to ( 271) loc_os01g20110 12001.m42980 protein expressed protein predicted protein [Hordeum vulgare subsp. vulgare]
		A_13_p410302	AK376636	-1.23478	Photosystem I reaction center subunit V, chloroplast precursor (PSI-G) (Photosystem I 9 kDa protein) pir||S20937 photosystem I chain V precu
		A_13_p640414	AK250589	-1.25816	plastocyanin precursor - barley emb|CAA68696.1| plastocyanin precursor [Hordeum vulgare] emb|CAA82201.1| plastocyanin [Hordeum vulgare subsp
		A_13_p297692	BF262394	-1.26613	glutathione-S-transferase [Hordeum vulgare]
		A_13_p299607	BF263822	-1.27241	oxygen-evolving complex precursor [Triticum aestivum]
		A_13_p520564	AK366064	-1.30065	very weakly similar to ( 100) AT5G51545 | Symbols: LPA2 | LPA2 (low psii accumulation2) | chr5:20936434-20937243 FORWARDweakly similar to ( 125) loc_os02g03250 12002.m05675 protein expressed protein predicted protein [Hordeum vulgare subsp. vulgare]
		A_13_p147570	TA38544_4513	-1.3031	oxygen evolving complex protein-like [Oryza sativa (japonica cultivar-group)]
		A_13_p082416	AK248329	-1.30468	OSJNBa0036B21.24 [Oryza sativa (japonica cultivar-group)] emb|CAE01532.1| OSJNBa0072F16.1 [Oryza sativa (japonica cultivar-group)] ref|XP_47
		A_13_p523199	DN155816	-1.30557	MULTIPLE HITS: (loc_os06g39740,loc_os10g21270,loc_os12g10570) loc_os06g39740: 12006.m08511 protein ATP synthase beta chain, putativeloc_os10g21270: 12010.m05145 protein ATP synthase beta chain, putative, expressedloc_os12g10570: 12012.m05039 protein ATP synthase beta chain, putative
		A_13_p399226	BJ455855	-1.31576	putative Rieske Fe-S precursor protein [Triticum aestivum]
		A_13_p115045	TA28910_4513	-1.31893	Photosystem I reaction center subunit XI, chloroplast precursor (PSI-L) (PSI subunit V) pir||A39759 photosystem I 18K protein precursor - ba
		A_13_p370632	TA31349_4513	-1.31917	Chlorophyll a-b binding protein of LHCII type III, chloroplast precursor (CAB) pir||CDBH3 chlorophyll a/b-binding protein type III precursor
		A_13_p302687	BF265970	-1.33565	Phosphoglycerate kinase, chloroplast precursor pir||TVWTGC phosphoglycerate kinase (EC 2.7.2.3) precursor, chloroplast - wheat emb|CAA33303.
		A_13_p281609	AK360438	-1.34174	Ferredoxin, chloroplast precursor pir||FEWT ferredoxin [2Fe-2S] precursor - wheat emb|CAA52980.1| ferredoxin [Triticum aestivum]
		A_13_p297922	BF262519	-1.34227	Photosystem I reaction centre subunit N, chloroplast precursor (PSI-N) pir||S35159 photosystem I chain psaN - barley
		A_13_p257962	BE195028	-1.35226	oxygen evolving complex protein-like [Oryza sativa (japonica cultivar-group)]
		A_13_p515174	CX627893	-1.38007	MULTIPLE HITS: (loc_os04g16760,loc_os10g38229) loc_os04g16760: 12004.m06852 protein photosystem I P700 chlorophyll a apoprotein A1, putative, expressedloc_os10g38229: 12010.m06603 protein photosystem I P700 chlorophyll a apoprotein A1, putative
		A_13_p118710	TA30362_4513	-1.38262	Oxygen-evolving enhancer protein 1, chloroplast precursor (OEE1) (33 kDa subunit of oxygen evolving system of photosystem II) (OEC 33 kDa su
		A_13_p398181	AK250418	-1.38454	0
		A_13_p277774	BE519675	-1.38875	Fructose-bisphosphate aldolase, chloroplast precursor (ALDP) pir||T03679 probable fructose-bisphosphate aldolase (EC 4.1.2.13) precursor, ch
		A_13_p123210	TA31600_4513	-1.3927	oxygen-evolving complex precursor [Triticum aestivum]
		A_13_p115595	BE420928	-1.42874	0
		A_13_p482390	CB867104	-1.44591	(loc_os10g38292):12010.m06605 protein chloroplast ATP synthase a chain precursor, putative, expressed
		A_13_p171870	AK356627	-1.44601	protein kinase family protein [Arabidopsis thaliana] pir||T48213 hypothetical protein T20L15.190 - Arabidopsis thaliana emb|CAB82762.1| puta
		A_13_p279229	BE422409	-1.44633	Ferredoxin, chloroplast precursor pir||FEWT ferredoxin [2Fe-2S] precursor - wheat emb|CAA52980.1| ferredoxin [Triticum aestivum]
		A_13_p476838	AK354485	-1.45363	Sedoheptulose-1,7-bisphosphatase, chloroplast precursor (Sedoheptulose-bisphosphatase) (SBPASE) (SED(1,7)P2ASE) pir||S23452 sedoheptulose-bi
		A_13_p487020	AK251215	-1.45708	chlorophyll a/b-binding protein CP29 precursor - barley emb|CAA44777.1| Precursor of CP29, core chlorophyll a/b binding (CAB) protein of pho
		A_13_p478995	CB861153	-1.45751	MULTIPLE HITS: (loc_os06g39730,loc_os02g24600) loc_os06g39730: 12006.m08510 protein ribulose bisphosphate carboxylase large chain, catalytic domain containing proteinloc_os02g24600: 12002.m07607 protein NADH ubiquinone oxidoreductase, 20 Kd subunit family protein, expressed
		A_13_p191694	AK361825	-1.45847	(loc_os06g45370):12006.m09064 protein fructose-1,6-bisphosphatase, chloroplast precursor, putative, expressed
		A_13_p316822	BF625501	-1.48021	chlorophyll a/b-binding protein WCAB precursor [Triticum aestivum]
		A_13_p117870	AK362139	-1.484	Photosystem I reaction center subunit V, chloroplast precursor (PSI-G) (Photosystem I 9 kDa protein) pir||S20937 photosystem I chain V precu
		A_13_p650128	S68729	-1.50273	chlorophyll a/b-binding protein type Ib, 20K chain precursor - barley (fragment)
		A_13_p118725	TA30365_4513	-1.51134	Oxygen-evolving enhancer protein 1, chloroplast precursor (OEE1) (33 kDa subunit of oxygen evolving system of photosystem II) (OEC 33 kDa su
		A_13_p128075	TA32758_4513	-1.51739	Photosystem I reaction center subunit II, chloroplast precursor (Photosystem I 20 kDa subunit) (PSI-D) pir||JQ2247 photosystem I chain D pre
		A_13_p120835	TA31066_4513	-1.51814	ribulose-5-phosphate-3-epimerase [Oryza sativa (japonica cultivar-group)]
		A_13_p003216	AK251420	-1.51849	RuBisCO subunit binding-protein alpha subunit, chloroplast precursor (60 kDa chaperonin alpha subunit) (CPN-60 alpha) pir||HHWTBA chaperonin
		A_13_p400300	BJ461869	-1.52689	P0415C01.15 [Oryza sativa (japonica cultivar-group)]
		A_13_p182969	AK359667	-1.52957	P0019E03.19 [Oryza sativa (japonica cultivar-group)]
		A_13_p128080	TA32759_4513	-1.53249	Photosystem I reaction center subunit II, chloroplast precursor (Photosystem I 20 kDa subunit) (PSI-D) pir||JQ2247 photosystem I chain D pre
		A_13_p379032	BI954348	-1.54643	phosphoribulokinase (EC 2.7.1.19) - wheat
		A_13_p110280	BG309961	-1.57053	0
		A_13_p299567	BF263743	-1.57818	Photosystem I reaction center subunit XI, chloroplast precursor (PSI-L) (PSI subunit V) pir||A39759 photosystem I 18K protein precursor - ba
		A_13_p297027	BF261965	-1.58655	Photosystem I reaction centre subunit N, chloroplast precursor (PSI-N) pir||S35159 photosystem I chain psaN - barley
		A_13_p221784	AJ483967	-1.59271	(loc_os10g38292):12010.m06605 protein chloroplast ATP synthase a chain precursor, putative, expressed
		A_13_p110800	AK367556	-1.59834	moderately similar to ( 385) ATCG00150 | Symbols: ATPI | Encodes a subunit of ATPase complex CF0, which is a proton channel that supplies the proton motive force to drive ATP synthesis by CF1 portion of the complex. | chrC:14021-14770 REVERSEmoderately similar to ( 418) ATPI_WHEAT Chloroplast ATP synthase a chain precursor (EC 3.6.3.14) (ATPase subunit IV) - Triticum aestivum (Wheat)moderately si…
		A_13_p398055	TA31711_4513	-1.5988	ferredoxin-NADP(H) oxidoreductase [Triticum aestivum]
		A_13_p120540	TA30981_4513	-1.60039	Ferredoxin, chloroplast precursor pir||FEWT ferredoxin [2Fe-2S] precursor - wheat emb|CAA52980.1| ferredoxin [Triticum aestivum]
		A_13_p211389	AK248705	-1.60417	Phosphoglycerate kinase, chloroplast precursor pir||TVWTGC phosphoglycerate kinase (EC 2.7.2.3) precursor, chloroplast - wheat emb|CAA33303.
		A_13_p486270	CB878934	-1.60941	ferredoxin-NADP(H) oxidoreductase [Triticum aestivum]
		A_13_p277519	BE519467	-1.62232	Photosystem I reaction center subunit V, chloroplast precursor (PSI-G) (Photosystem I 9 kDa protein) pir||S20937 photosystem I chain V precu
		A_13_p095840	AK250502	-1.62353	Sedoheptulose-1,7-bisphosphatase, chloroplast precursor (Sedoheptulose-bisphosphatase) (SBPASE) (SED(1,7)P2ASE) pir||S23452 sedoheptulose-bi
		A_13_p301632	BF265262	-1.63159	(loc_os04g50880):12004.m09985 protein phosphoribulokinase, chloroplast precursor, putative, expressed
		A_13_p020156	BE214067	-1.63385	oxygen evolving complex protein-like [Oryza sativa (japonica cultivar-group)]
		A_13_p156895	AK361846	-1.64426	2Fe-2S iron-sulfur cluster protein-like [Oryza sativa (japonica cultivar-group)]
		A_13_p327362	BG299909	-1.65011	P0415C01.15 [Oryza sativa (japonica cultivar-group)]
		A_13_p161380	AK370198	-1.65541	(loc_os08g39430):12008.m07924 protein thylakoid lumenal 19 kDa protein, chloroplast precursor, putative, expressed
		A_13_p117810	TA30027_4513	-1.6803	chlorophyll a/b binding protein precursor [Hordeum vulgare]
		A_13_p296642	BF261750	-1.68257	chlorophyll a/b-binding protein CP29 precursor - barley emb|CAA44777.1| Precursor of CP29, core chlorophyll a/b binding (CAB) protein of pho
		A_13_p555304	CB880116	-1.68925	Photosystem I reaction center subunit psaK, chloroplast precursor (Photosystem I subunit X) (PSI-K) (Light-harvesting complex I 7 kDa protei
		A_13_p521739	AK357880	-1.69926	weakly similar to ( 141) AT5G36120 | Symbols: CCB3 | CCB3 (COFACTOR ASSEMBLY, COMPLEX C (B6F),) | chr5:14198679-14199203 REVERSEweakly similar to ( 152) loc_os01g73540 12001.m13381 protein YGGT family protein, expressed predicted protein [Hordeum vulgare subsp. vulgare]
		A_13_p149765	TA39258_4513	-1.71696	0
		A_13_p121835	TA31295_4513	-1.71696	putative Rieske Fe-S precursor protein [Triticum aestivum]
		A_13_p494160	CD662839	-1.71808	transketolase family protein [Arabidopsis thaliana] pir||E84758 probable pyruvate dehydrogenase E1 beta subunit [imported] - Arabidopsis tha
		A_13_p272399	BE421467	-1.71995	(loc_os04g50880):12004.m09985 protein phosphoribulokinase, chloroplast precursor, putative, expressed
		A_13_p398561	BJ452276	-1.72557	putative glycolate oxidase [Oryza sativa (japonica cultivar-group)]
		A_13_p521819	AK370064	-1.76353	weakly similar to ( 152) AT1G74880 | Symbols: NDH-O | NDH-O (NAD(P)H:plastoquinone dehydrogenase complex subunit O) | chr1:28130112-28131020 REVERSEweakly similar to ( 164) loc_os01g72950 12001.m13327 protein expressed protein predicted protein [Hordeum vulgare subsp. vulgare]
		A_13_p450498	BU996823	-1.7949	0
		A_13_p330217	BG309213	-1.80716	0
		A_13_p089631	AV909173	-1.81449	photosystem II protein W-like protein [Oryza sativa (japonica cultivar-group)]
		A_13_p302952	BF266205	-1.83187	Ferredoxin, chloroplast precursor pir||FEWT ferredoxin [2Fe-2S] precursor - wheat emb|CAA52980.1| ferredoxin [Triticum aestivum]
		A_13_p120855	TA31070_4513	-1.83628	Oxygen-evolving enhancer protein 2, chloroplast precursor (OEE2) (23 kDa subunit of oxygen evolving system of photosystem II) (OEC 23 kDa su
		A_13_p248278	AV933311	-1.86218	Photosystem I reaction center subunit V, chloroplast precursor (PSI-G) (Photosystem I 9 kDa protein) pir||S20937 photosystem I chain V precu
		A_13_p243102	BE422435	-1.87346	OJ991214_12.3 [Oryza sativa (japonica cultivar-group)] ref|XP_472416.1| OJ991214_12.3 [Oryza sativa (japonica cultivar-group)]
		A_13_p114505	TA28729_4513	-1.87655	Photosystem I reaction center subunit XI, chloroplast precursor (PSI-L) (PSI subunit V) pir||A39759 photosystem I 18K protein precursor - ba
		A_13_p124370	TA31876_4513	-1.88372	putative ATP synthase gamma chain 1, chloroplast (H(+)-transporting two-sector ATPase/F(1)-ATPase/ATPC1) [Oryza sativa (japonica cultivar-gr
		A_13_p132335	TA33884_4513	-1.91306	photosystem II family protein [Arabidopsis thaliana] pir||T00900 hypothetical protein F21B7.14 - Arabidopsis thaliana gb|AAF86516.1| F21B7.2
		A_13_p230834	AL507516	-1.91928	Triosephosphate isomerase, chloroplast precursor (TIM) pir||S53761 triose-phosphate isomerase (EC 5.3.1.1) precursor, chloroplast - rye emb|
		A_13_p115280	TA28997_4513	-1.92468	Triosephosphate isomerase, chloroplast precursor (TIM) pir||S53761 triose-phosphate isomerase (EC 5.3.1.1) precursor, chloroplast - rye emb|
		A_13_p267937	BE411630	-1.92865	Oxygen-evolving enhancer protein 2, chloroplast precursor (OEE2) (23 kDa subunit of oxygen evolving system of photosystem II) (OEC 23 kDa su
		A_13_p415915	BM371505	-1.95544	oxygen-evolving complex precursor [Triticum aestivum]
		A_13_p383187	BI955681	-1.96876	Ferredoxin, chloroplast precursor pir||FEWT ferredoxin [2Fe-2S] precursor - wheat emb|CAA52980.1| ferredoxin [Triticum aestivum]
		A_13_p194439	TA54297_4513	-1.96923	(loc_os02g24600):12002.m07607 protein NADH ubiquinone oxidoreductase, 20 Kd subunit family protein, expressed
		A_13_p278339	BE558340	-1.97232	Oxygen-evolving enhancer protein 2, chloroplast precursor (OEE2) (23 kDa subunit of oxygen evolving system of photosystem II) (OEC 23 kDa su
		A_13_p271274	AK366296	-1.99276	weakly similar to ( 147) AT4G09650 | Symbols: ATPD | ATPD (ATP SYNTHASE DELTA-SUBUNIT GENE); hydrogen ion transporting ATP synthase, rotational mechanism / proton-transporting ATPase, rotational mechanism | chr4:6100799-6101503 FORWARDmoderately similar to ( 218) ATPD_SORBI ATP synthase delta chain, chloroplast precursor (EC 3.6.3.14) - Sorghum bicolor (Sorghum) (Sorghum vulgare)moderately simila…
		A_13_p057936	AV934460	-1.99772	MULTIPLE HITS: (loc_os03g52670,loc_os03g52660) loc_os03g52670: 12003.m10241 protein FIP1, putative, expressedloc_os03g52660: 12003.m10240 protein ATP synthase F1, delta subunit family protein, expressed
		A_13_p375607	BI953139	-1.99885	Oxygen-evolving enhancer protein 2, chloroplast precursor (OEE2) (23 kDa subunit of oxygen evolving system of photosystem II) (OEC 23 kDa su
		A_13_p309572	BF620305	-2.00001	0
		A_13_p064681	AK251233	-2.00321	putative c6 type cytochrome [Oryza sativa (japonica cultivar-group)]
		A_13_p297502	BF262246	-2.00389	glutathione-S-transferase [Hordeum vulgare]
		A_13_p522724	AK252670	-2.05375	putative Thylakoid lumenal 21.5 kDa protein, chloroplast precursor [Oryza sativa (japonica cultivar-group)]
		A_13_p133015	AK358007	-2.06368	weakly similar to ( 149) AT4G09650 | Symbols: ATPD | ATPD (ATP SYNTHASE DELTA-SUBUNIT GENE); hydrogen ion transporting ATP synthase, rotational mechanism / proton-transporting ATPase, rotational mechanism | chr4:6100799-6101503 FORWARDmoderately similar to ( 220) ATPD_SORBI ATP synthase delta chain, chloroplast precursor (EC 3.6.3.14) - Sorghum bicolor (Sorghum) (Sorghum vulgare)moderately simila…
		A_13_p319687	BF627570	-2.07577	oxygen-evolving complex precursor [Triticum aestivum]
		A_13_p133005	TA34065_4513	-2.097	ATP synthase delta chain, chloroplast precursor pir||S43728 H+-transporting two-sector ATPase (EC 3.6.3.14) delta chain
		A_13_p117730	AK358225	-2.14851	glutathione-S-transferase [Hordeum vulgare]
		A_13_p102985	AK355989	-2.17463	thylakoid lumenal 20 kDa protein [Arabidopsis thaliana] pir||T49066 hypothetical protein T5P19.300 - Arabidopsis thaliana emb|CAB88068.1| pu
		A_13_p125050	TA32025_4513	-2.19952	Photosystem I reaction center subunit IV, chloroplast precursor (PSI-E) (Photosystem I 10.8 kDa polypeptide) pir||F1BH4 photosystem I chain
		A_13_p326672	BG299616	-2.22601	(loc_os04g50880):12004.m09985 protein phosphoribulokinase, chloroplast precursor, putative, expressed
		A_13_p302492	BF265838	-2.2562	glutathione-S-transferase [Hordeum vulgare]
		A_13_p385717	BI956471	-2.26702	Chlorophyll a-b binding protein of LHCII type III, chloroplast precursor (CAB) pir||CDBH3 chlorophyll a/b-binding protein type III precursor
		A_13_p365962	BE456143	-2.27012	Photosystem I reaction center subunit VI, chloroplast precursor (PSI-H) (Light-harvesting complex I 11 kDa protein) pir||S05012 photosystem
		A_13_p089681	AK362454	-2.29585	putative transketolase [Oryza sativa (japonica cultivar-group)] gb|AAO33154.1| putative transketolase [Oryza sativa (japonica cultivar-group
		A_13_p089681	AK362454	-2.29585	putative transketolase [Oryza sativa (japonica cultivar-group)] gb|AAO33154.1| putative transketolase [Oryza sativa (japonica cultivar-group
		A_13_p089681	AK362454	-2.29585	putative transketolase [Oryza sativa (japonica cultivar-group)] gb|AAO33154.1| putative transketolase [Oryza sativa (japonica cultivar-group
		A_13_p089681	AK362454	-2.29585	putative transketolase [Oryza sativa (japonica cultivar-group)] gb|AAO33154.1| putative transketolase [Oryza sativa (japonica cultivar-group
		A_13_p089681	AK362454	-2.29585	putative transketolase [Oryza sativa (japonica cultivar-group)] gb|AAO33154.1| putative transketolase [Oryza sativa (japonica cultivar-group
		A_13_p310042	BF620989	-2.3442	OJ991214_12.3 [Oryza sativa (japonica cultivar-group)] ref|XP_472416.1| OJ991214_12.3 [Oryza sativa (japonica cultivar-group)]
		A_13_p132330	AK361132	-2.37927	photosystem II family protein [Arabidopsis thaliana] pir||T00900 hypothetical protein F21B7.14 - Arabidopsis thaliana gb|AAF86516.1| F21B7.2
		A_13_p539724	DN184502	-2.43165	putative photosystem II subunit (22KDa) precursor [Oryza sativa (japonica cultivar-group)] dbj|BAB89811.1| putative photosystem II subunit P
		A_13_p304992	BF267615	-2.47027	OSJNBa0036B21.6 [Oryza sativa (japonica cultivar-group)] ref|XP_472726.1| OSJNBa0036B21.6 [Oryza sativa (japonica cultivar-group)]
		A_13_p081911	AK252711	-2.52604	Fructose-bisphosphate aldolase, chloroplast precursor (ALDP) pir||T03679 probable fructose-bisphosphate aldolase (EC 4.1.2.13) precursor, ch
		A_13_p299207	TA33078_4513	-2.53317	elongation factor Ts family protein [Arabidopsis thaliana] pir||T08961 hypothetical protein F19B15.90 - Arabidopsis thaliana emb|CAB43920.1|
		A_13_p301862	BF265437	-2.55496	OSJNBa0036B21.6 [Oryza sativa (japonica cultivar-group)] ref|XP_472726.1| OSJNBa0036B21.6 [Oryza sativa (japonica cultivar-group)]
		A_13_p310037	BF620983	-2.56973	0
		A_13_p537044	DN180905	-2.60093	Phosphoglycerate kinase, chloroplast precursor pir||TVWTGC phosphoglycerate kinase (EC 2.7.2.3) precursor, chloroplast - wheat emb|CAA33303.
		A_13_p422230	TA28671_4513	-2.64878	moderately similar to ( 206) AT1G32470 | Symbols: | glycine cleavage system H protein, mitochondrial, putative | chr1:11739479-11740246 REVERSEmoderately similar to ( 272) GCSH_ORYSA Glycine cleavage system H protein, mitochondrial precursor - Oryza sativa (Rice)moderately similar to ( 272) loc_os10g37180 12010.m06515 protein glycine cleavage system H protein, mitochondrial precursor, putative, e…
		A_13_p120480	AK250272	-2.74406	chlorophyll a/b-binding protein WCAB precursor [Triticum aestivum]
		A_13_p064496	AJ467146	-2.7586	(loc_os01g41710):12001.m10439 protein chlorophyll a-b binding protein 2, chloroplast precursor, putative, expressed
		A_13_p326632	BG299605	-2.76288	putative glycine decarboxylase subunit [Triticum aestivum]
		A_13_p120180	AK358493	-2.76328	OSJNBa0036B21.6 [Oryza sativa (japonica cultivar-group)] ref|XP_472726.1| OSJNBa0036B21.6 [Oryza sativa (japonica cultivar-group)]
		A_13_p272709	BE421775	-2.77554	Phosphoglycerate kinase, chloroplast precursor pir||TVWTGC phosphoglycerate kinase (EC 2.7.2.3) precursor, chloroplast - wheat emb|CAA33303.
		A_13_p383682	BI955836	-2.78253	Ferredoxin, chloroplast precursor pir||FEWT ferredoxin [2Fe-2S] precursor - wheat emb|CAA52980.1| ferredoxin [Triticum aestivum]
		A_13_p089651	AV909409	-2.83603	0
		A_13_p312892	BF622839	-2.85297	0
		A_13_p426406	BE230987	-2.85941	putative glycine decarboxylase subunit [Triticum aestivum]
		A_13_p397810	BJ449164	-3.001	elongation factor Ts family protein [Arabidopsis thaliana] pir||T08961 hypothetical protein F19B15.90 - Arabidopsis thaliana emb|CAB43920.1|
		A_13_p278824	AK361860	-3.03211	chlorophyll a/b-binding protein WCAB precursor [Triticum aestivum]
		A_13_p398736	AK359434	-3.20752	chlorophyll a/b-binding protein WCAB precursor [Triticum aestivum]
		A_13_p243207	AV912417	-3.33624	chlorophyll a/b-binding protein WCAB precursor [Triticum aestivum]
		A_13_p093100	BJ450941	-3.41117	chlorophyll a/b-binding protein WCAB precursor [Triticum aestivum]
		A_13_p579189	AK358669	-3.70142	chlorophyll a/b-binding protein WCAB precursor [Triticum aestivum]
		A_13_p112975	TA28195_4513	-4.23428	chlorophyll a/b-binding protein WCAB precursor [Triticum aestivum]
2	Major CHO metabolism
		A_13_p192339	AK364530	3.69666	Beta-fructofuranosidase 1 precursor (Sucrose-6-phosphate hydrolase 1) (Invertase 1)
		A_13_p586069	TC194470	3.27089	putative amylase [Oryza sativa (japonica cultivar-group)] gb|AAP54185.1| putative amylase [Oryza sativa (japonica cultivar-group)] gb|AAK277
		A_13_p131195	AK367512	3.11742	highly similar to ( 555) AT1G55120 | Symbols: ATFRUCT5 | ATFRUCT5 (BETA-FRUCTOFURANOSIDASE 5); hydrolase, hydrolyzing O-glycosyl compounds / levanase | chr1:20566983-20569165 FORWARDhighly similar to ( 758) INV7_ORYSA Beta-fructofuranosidase, insoluble isoenzyme 7 precursor (EC 3.2.1.26) (Sucrose hydrolase 7) (Invertase 7) (Cell wall beta-fructosidase 7) (OsCIN7) - Oryza sativa (Rice)highly simil…
		A_13_p143525	AK364918	2.69364	highly similar to ( 673) AT3G23920 | Symbols: BAM1, BMY7, TR-BAMY | BAM1 (BETA-AMYLASE 1); beta-amylase | chr3:8641722-8644199 FORWARDmoderately similar to ( 442) AMYB_SOYBN Beta-amylase (EC 3.2.1.2) (1,4-alpha-D-glucan maltohydrolase) - Glycine max (Soybean)highly similar to ( 873) loc_os03g04770 12003.m06004 protein beta-amylase, putative, expressedGlyco_hydro_14 predicted protein [Hordeum vulg…
		A_13_p460748	AK376465	2.69027	Alpha-amylase type A isozyme precursor (1,4-alpha-D-glucan glucanohydrolase) (AMY1) (Low pI alpha-amylase)
		A_13_p157610	TA41920_4513	2.49265	sucrose-phosphate synthase [Bambusa oldhamii]
		A_13_p036811	AK250619	2.42714	sucrose-phosphate synthase [Bambusa oldhamii]
		A_13_p524759	DN156792	1.94815	putative fructokinase [Oryza sativa (japonica cultivar-group)]
		A_13_p224264	AK366220	1.18501	OSJNBa0087O24.4 [Oryza sativa (japonica cultivar-group)] ref|XP_474246.1| OSJNBa0087O24.4 [Oryza sativa (japonica cultivar-group)]
		A_13_p128495	AK355508	1.16706	sucrase-related [Arabidopsis thaliana] gb|AAM61112.1| sucrase-like protein [Arabidopsis thaliana]
		A_13_p061391	AK252898	1.09731	beta-fructofuranosidase, putative / invertase, putative / saccharase, putative / beta-fructosidase, putative [Arabidopsis
		A_13_p053686	DN183271	1.06985	MULTIPLE HITS: (loc_os01g53930,loc_os01g53920) loc_os01g53930: 12001.m11557 protein hexokinase-1, putative, expressedloc_os01g53920: 12001.m11556 protein receptor-like protein kinase 5 precursor, putative, expressedloc_os01g53920: 12001.m11556 protein receptor-like protein kinase 5 precursor, putative, expressed
		A_13_p164120	TA44194_4513	-0.827765	putative endoribonuclease E [Oryza sativa (japonica cultivar-group)]
		A_13_p078326	AK371091	-0.8649	85kDa isoamylase [Hordeum vulgare subsp. vulgare]
		A_13_p003761	AK250551	-0.934815	sucrose-phosphatase [Hordeum vulgare subsp. vulgare]
		A_13_p289477	BF256890	-0.99707	ADP,ATP carrier protein, mitochondrial precursor (ADP/ATP translocase) (Adenine nucleotide translocator) (ANT) dbj|BAA02161.1| ATP/ADP trans
		A_13_p180284	AK370582	-1.11377	moderately similar to ( 348) AT2G46420 | Symbols: | unknown protein | chr2:19054891-19056645 FORWARDhighly similar to ( 516) loc_os01g12080 12001.m42921 protein plant-specific domain TIGR01589 family protein, expressedA_thal_3526 predicted protein [Hordeum vulgare subsp. vulgare]
		A_13_p081986	AY304541	-1.17469	starch branching enzyme I [Hordeum vulgare]
		A_13_p395060	BI959825	-1.17852	triose phosphate translocator [Triticum aestivum]
		A_13_p445188	AK355447	-1.34462	(loc_os05g45720):12005.m08697 protein glycogen synthase, putative, expressed
		A_13_p221319	TA31270_4513	-1.34471	starch synthase I [Hordeum vulgare]
		A_13_p007656	AK359692	-1.36454	glucose-1-phosphate adenylyltransferase (EC 2.7.7.27) large chain - barley gb|AAC49729.1| ADP-glucose pyrophosphorylase large subunit [Horde
		A_13_p178154	TA49164_4513	-1.42804	OJ1402_H07.11 [Oryza sativa (japonica cultivar-group)] dbj|BAD82315.1| unknown protein [Oryza sativa (japonica cultivar-group)] dbj|BAB63700
		A_13_p039006	BF064432	-1.50045	isoamylase [Hordeum vulgare]
		A_13_p028946	AK368223	-1.56415	0
		A_13_p548224	AK369633	-1.60668	nearly identical (1398) AT3G29320 | Symbols: | glucan phosphorylase, putative | chr3:11252871-11257587 FORWARDnearly identical (1432) PHSL_IPOBA Alpha-1,4 glucan phosphorylase L isozyme, chloroplast precursor (EC 2.4.1.1) (Starch phosphorylase L) - Ipomoea batatas (Sweet potato) (Batate)nearly identical (1504) loc_os03g55090 12003.m10424 protein alpha-1,4 glucan phosphorylase, L isozyme, chloropl…
		A_13_p126360	TA32321_4513	-1.71533	fructose-1,6-bisphosphatase [Porteresia coarctata]
		A_13_p160560	AK354280	-1.84995	putative alpha-amylase [Oryza sativa (japonica cultivar-group)] dbj|BAB93360.1| putative alpha-amylase [Oryza sativa (japonica cultivar-grou
		A_13_p126365	TA32323_4513	-1.93242	fructose-1,6-bisphosphatase [Porteresia coarctata]
		A_13_p140730	AK363671	-2.15659	putative 4-alpha-glucanotransferase [Oryza sativa (japonica cultivar-group)]
		A_13_p139355	AK355790	-2.1839	Alpha-glucan phosphorylase, H isozyme (Starch phosphorylase H) gb|AAF82787.1| alpha 1,4-glucan phosphorylase; cytosolic starch phosphorylase
3	Minor CHO metabolism
		A_13_p002746	AK252255	5.72426	oxygenase-related [Arabidopsis thaliana] gb|AAM97054.1| unknown protein [Arabidopsis thaliana] gb|AAN15506.1| unknown protein [Arabidopsis t
		A_13_p541682	TA32511_4513	2.23335	Xylose isomerase emb|CAA64545.1| xylose isomerase [Hordeum vulgare subsp. vulgare]
		A_13_p350462	BG415778	2.16725	Xylose isomerase emb|CAA64545.1| xylose isomerase [Hordeum vulgare subsp. vulgare]
		A_13_p136855	TA35157_4513	1.95186	putative galactose kinase [Oryza sativa (japonica cultivar-group)] ref|XP_470165.1| putative galactose kinase [Oryza sativa (japonica cultiv
		A_13_p062281	BM374568	1.89469	Putative glucan synthase [Oryza sativa (japonica cultivar-group)] gb|AAM19120.1| Putative glucan synthase [Oryza sativa (japonica cultivar-g
		A_13_p247903	AK366091	1.71623	0
		A_13_p167250	AK359409	1.65799	moderately similar to ( 314) AT1G59960 | Symbols: | aldo/keto reductase, putative | chr1:22071410-22073067 REVERSEmoderately similar to ( 333) NADO1_ORYSA Probable NAD(P)H-dependent oxidoreductase 1 (EC 1.1.1.-) - Oryza sativa (Rice)moderately similar to ( 472) loc_os04g37490 12004.m08738 protein NAD(P)H-dependent oxidoreductase, putative, expressed Aldo_ket_red ARA1 dkgA dkgB Tas COG4989 predict…
		A_13_p059746	AK249072	1.48849	P0683B11.14 [Oryza sativa (japonica cultivar-group)] dbj|BAB89826.1| P0683B11.14 [Oryza sativa (japonica cultivar-group)]
		A_13_p041606	AK363397	1.05809	moderately similar to ( 353) AT1G59960 | Symbols: | aldo/keto reductase, putative | chr1:22071410-22073067 REVERSEmoderately similar to ( 397) NADO1_ORYSA Probable NAD(P)H-dependent oxidoreductase 1 (EC 1.1.1.-) - Oryza sativa (Rice)highly similar to ( 535) loc_os03g13390 12003.m06784 protein NAD(P)H-dependent oxidoreductase, putative, expressed Aldo_ket_red ARA1 dkgA dkgB Tas predicted protein […
		A_13_p132445	AK368517	1.0047	0
		A_13_p021911	BE437366	-0.745522	putative alpha-galactosidase [Oryza sativa (japonica cultivar-group)]
		A_13_p160415	AK354447	-1.05004	nearly identical (1483) AT4G16130 | Symbols: ARA1, ISA1, ATISA1 | ARA1 (ARABINOSE KINASE); ATP binding / L-arabinokinase/ galactokinase | chr4:9120875-9127656 FORWARDnearly identical (1721) loc_os06g48940 12006.m09420 protein ARA1, putative, expressedPRK05101 PRK05322 GalK PRK03817 predicted protein [Hordeum vulgare subsp. vulgare]
		A_13_p147015	AK353786	-1.11384	putative inositol-1-monophosphatase [Oryza sativa (japonica cultivar-group)] ref|XP_507439.1| PREDICTED P0669G09.32 gene product [Oryza sati
		A_13_p016296	AK251226	-1.12476	putative aldo/keto reductase [Oryza sativa (japonica cultivar-group)] gb|AAP54633.1| putative aldo/keto reductase [Oryza sativa (japonica
		A_13_p323432	BF630076	-1.15085	L-galactose dehydrogenase [Malus x domestica]
		A_13_p165115	AK359081	-1.19313	weakly similar to ( 181) AT4G28706 | Symbols: | pfkB-type carbohydrate kinase family protein | chr4:14167805-14170619 FORWARDmoderately similar to ( 239) loc_os08g45180 12008.m080244 protein protein kinase/ ribokinase, putative, expressedribokinase_group_B ribokinase_group_A RbsK predicted protein [Hordeum vulgare subsp. vulgare]
		A_13_p236868	AU090159	-1.21468	aldose 1-epimerase family protein [Arabidopsis thaliana] dbj|BAB10929.1| apospory-associated protein C-like [Arabidopsis thaliana]
		A_13_p247273	AV929015	-1.33078	putative aldose reductase [Oryza sativa (japonica cultivar-group)]
		A_13_p139850	AK362966	-1.34556	aldo/keto reductase family-like protein [Oryza sativa (japonica cultivar-group)]
		A_13_p545769	TA32474_4513	-1.39101	moderately similar to ( 311) AT1G56600 | Symbols: AtGolS2 | AtGolS2 (Arabidopsis thaliana galactinol synthase 2); transferase, transferring glycosyl groups / transferase, transferring hexosyl groups | chr1:21207620-21209291 FORWARDmoderately similar to ( 353) loc_os07g48830 12007.m09092 protein galactinol synthase 3, putative, expressed Glyco_transf_8 predicted protein [Hordeum vulgare subsp. vul…
		A_13_p375507	AK252438	-1.5826	haloacid dehalogenase-like hydrolase family protein [Arabidopsis thaliana] dbj|BAB10715.1| unnamed protein product [Arabidopsis thaliana]
		A_13_p328057	AK250154	-1.59694	putative aldo/keto reductase family protein [Oryza sativa (japonica cultivar-group)] ref|XP_463165.1| putative aldo/keto reductase family pr
		A_13_p399726	BJ457941	-1.61539	putative alpha-galactosidase preproprotein [Oryza sativa (japonica cultivar-group)] gb|AAP54412.1| putative alpha-galactosidase preproprotei
		A_13_p129570	AK250464	-1.7383	putative alpha-galactosidase preproprotein [Oryza sativa (japonica cultivar-group)] gb|AAP54412.1| putative alpha-galactosidase preproprotei
		A_13_p129975	AK360941	-1.80145	aldose 1-epimerase family protein [Arabidopsis thaliana] dbj|BAB10929.1| apospory-associated protein C-like [Arabidopsis thaliana]
		A_13_p281359	BF064467	-2.11612	aldose 1-epimerase family protein [Arabidopsis thaliana] dbj|BAB10929.1| apospory-associated protein C-like [Arabidopsis thaliana]
		A_13_p174005	AK250847	-2.65378	xylulose kinase-like protein [Oryza sativa (japonica cultivar-group)] dbj|BAC20723.1| xylulose kinase-like protein [Oryza sativa (japonica
4	Glycolysis
		A_13_p014836	AK253004	4.4571	Enolase 1 (2-phosphoglycerate dehydratase 1) (2-phospho-D-glycerate hydro-lyase 1) pir||S16257 phosphopyruvate hydratase (EC 4.2.1.11) - mai
		A_13_p117005	TA29761_4513	2.65544	cold acclimation protein homolog - barley emb|CAA58875.1| paf93 [Hordeum vulgare subsp. vulgare]
		A_13_p103390	EX572978	2.34358	MULTIPLE HITS: (loc_os09g29070,loc_os09g29060) loc_os09g29070: 12009.m06058 protein glucose-6-phosphate isomerase, putative, expressedloc_os09g29060: 12009.m06057 protein expressed protein
		A_13_p161020	AK354131	2.32932	moderately similar to ( 333) AT3G05170 | Symbols: | phosphoglycerate/bisphosphoglycerate mutase family protein | chr3:1466738-1468219 FORWARDmoderately similar to ( 470) loc_os05g04960 12005.m05025 protein glycerolphosphate mutase, putative, expressedPGAM phoE predicted protein [Hordeum vulgare subsp. vulgare]
		A_13_p104750	AK370247	1.73687	highly similar to ( 760) AT4G26270 | Symbols: PFK3 | PFK3 (PHOSPHOFRUCTOKINASE 3); 6-phosphofructokinase | chr4:13301094-13304030 REVERSEhighly similar to ( 892) loc_os06g05860 12006.m05312 protein 6-phosphofructokinase, putative, expressed PRK06830 PfkA PRK03202 PFK PFK Bacterial_PFK PRK06555 PRK07085 Pyrophosphate_PFK Eukaryotic_PFK predicted protein [Hordeum vulgare subsp. vulgare]
		A_13_p254947	BE060616	1.50145	cold acclimation protein homolog - barley emb|CAA58875.1| paf93 [Hordeum vulgare subsp. vulgare]
		A_13_p095560	BG365668	1.48752	putative pyrophosphate-dependent phosphofructo-1-kinase [Oryza sativa (japonica cultivar-group)]
		A_13_p152945	AK366182	1.17242	moderately similar to ( 347) AT5G64460 | Symbols: | FUNCTIONS IN: molecular_function unknown; INVOLVED IN: biological_process unknown; LOCATED IN: cellular_component unknown; EXPRESSED IN: 22 plant structures; EXPRESSED DURING: 13 growth stages; CONTAINS InterPro DOMAIN/s: Phosphoglycerate mutase (InterPro:IPR013078); BEST Arabidopsis thaliana protein match is: unknown protein (TAIR:AT1G58280.3);…
		A_13_p110140	BF064956	1.04417	putative phosphoglycerate mutase [Oryza sativa (japonica cultivar-group)] dbj|BAD15653.1| putative phosphoglycerate mutase [Oryza sativa (ja
		A_13_p199569	TA55608_4513	1.04168	putative pyrophosphate--fructose-6-phosphate 1-phosphotransferase [Oryza sativa (japonica cultivar-group)] gb|AAP53685.1| putative pyrophosp
		A_13_p213474	AJ461408	0.968136	(loc_os03g15950):12003.m07032 protein enolase, putative, expressed
		A_13_p006041	AK249345	0.814367	phosphoenolpyruvate carboxylase [Oryza sativa]
		A_13_p408861	AK374930	-0.830017	highly similar to ( 777) loc_os04g52040 12004.m101647 protein zinc finger domain, LSD1 subclass family protein, expressed predicted protein [Hordeum vulgare subsp. vulgare]
		A_13_p095940	BE422342	-0.883863	enolase [Oryza sativa (japonica cultivar-group)]
		A_13_p046121	CK123203	-0.967197	putative aldolase [Arabidopsis thaliana]
		A_13_p000041	AK251968	-1.04585	UTP--GLUCOSE-1-PHOSPHATE URIDYLYLTRANSFERASE (UDP-GLUCOSE PYROPHOSPHORYLASE) (UDPGP) (UGPASE) pir||JC4785 UTP-glucose-1-phosphate uridylyltr
		A_13_p230869	AL507551	-1.10499	phosphoglucomutase [Triticum aestivum]
		A_13_p242685	TA35051_4513	-1.27003	phosphoenolpyruvate carboxylase [Zea mays]
		A_13_p043171	AK248197	-1.41848	highly similar to ( 569) AT1G16300 | Symbols: GAPCP-2 | GAPCP-2; NAD or NADH binding / binding / catalytic/ glyceraldehyde-3-phosphate dehydrogenase (phosphorylating)/ glyceraldehyde-3-phosphate dehydrogenase | chr1:5574433-5577406 FORWARDmoderately similar to ( 469) G3PC_GINBI Glyceraldehyde-3-phosphate dehydrogenase, cytosolic (EC 1.2.1.12) - Ginkgo biloba (Ginkgo)highly similar to ( 624) loc_o…
		A_13_p302747	BF266016	-1.4197	phosphoglucomutase [Triticum aestivum]
		A_13_p130715	TA33447_4513	-1.46861	fructose-6-phosphate-2-kinase/fructose-2,6-bisphosphatase [Oryza sativa]
		A_13_p434101	BQ759669	-1.68866	phosphoglucomutase [Triticum aestivum]
5	Fermentation
		A_13_p553034	TA32143_4513	4.24041	aldehyde dehydrogenase [Oryza sativa] dbj|BAD36150.1| aldehyde dehydrogenase [Oryza sativa (japonica cultivar-group)]
		A_13_p002226	AK252220	4.02438	putative cytosolic aldehyde dehydrogenase [Oryza sativa (japonica cultivar-group)] dbj|BAB55808.1| putative cytosolic aldehyde dehydrogenase
		A_13_p029336	AK375972	2.76047	L-lactate dehydrogenase B (LDH-B) pir||B36070 L-lactate dehydrogenase (EC 1.1.1.27) chain B - barley gb|AAA62697.1| L-lactate dehydrogenase
		A_13_p484335	AK365132	1.8117	highly similar to ( 749) AT3G48170 | Symbols: ALDH10A9 | ALDH10A9; 3-chloroallyl aldehyde dehydrogenase/ oxidoreductase | chr3:17786290-17789918 REVERSEhighly similar to ( 931) BADH_HORVU Betaine-aldehyde dehydrogenase (EC 1.2.1.8) (BADH) - Hordeum vulgare (Barley)highly similar to ( 853) loc_os04g39020 12004.m08891 protein betaine-aldehyde dehydrogenase, putative, expressed Aldedh PutA gabD2 gab…
		A_13_p547079	AK248981	1.56794	cytosolic aldehyde dehydrogenase [Oryza sativa (japonica cultivar-group)] dbj|BAB55806.1| putative aldehyde dehydrogenase (NAD+) [Oryza sati
		A_13_p166075	TA44861_4513	1.49361	putative oxalyl-CoA decarboxylase [Oryza sativa (japonica cultivar-group)]
		A_13_p198244	TA55270_4513	-2.06174	0
		A_13_p098180	AK252039	-2.28746	0
6	Gluconeogenese/ glyoxylate cycle
		A_13_p014696	AK252018	10.2996	putative isocitrate lyase [Oryza sativa (japonica cultivar-group)]
		A_13_p140540	TA36323_4513	3.10285	phosphoenolpyruvate carboxykinase [ATP], putative / PEP carboxykinase, putative / PEPCK, putative [Arabidopsis thaliana]
		A_13_p518849	TA33806_4513	2.80801	Citrate synthase, glyoxysomal precursor (GCS) pir||S53007 citrate synthase - cucurbit dbj|BAA07328.1| glyoxysomal citrate synthase [Cucurbit
		A_13_p464283	CA000315	1.82035	Malate dehydrogenase, glyoxysomal precursor pir||T03272 malate dehydrogenase (EC 1.1.1.37) precursor, glyoxysomal - rice dbj|BAA12870.1| gly
		A_13_p135625	AK368534	1.71528	Malate dehydrogenase, glyoxysomal precursor pir||T03272 malate dehydrogenase (EC 1.1.1.37) precursor, glyoxysomal - rice dbj|BAA12870.1| gly
		A_13_p135190	AK354935	-0.979244	moderately similar to ( 383) AT2G43180 | Symbols: | catalytic | chr2:17953832-17955774 REVERSEweakly similar to ( 169) CPPM_DIACA Putative carboxyvinyl-carboxyphosphonate phosphorylmutase (EC 2.7.8.23) (Carboxyphosphonoenolpyruvate phosphonomutase) (CPEP phosphonomutase) (PSR132) - Dianthus caryophyllus (Carnation) (Clove pink)highly similar to ( 535) loc_os04g31700 12004.m08270 protein methyliso…
		A_13_p223434	AK354542	-1.09941	putative glyoxysomal malate dehydrogenase [Oryza sativa (japonica cultivar-group)] gb|AAP68889.1| putative glyoxysomal malate dehydrogenas
		A_13_p386297	BI956664	-1.2666	putative glyoxysomal malate dehydrogenase [Oryza sativa (japonica cultivar-group)] gb|AAP68889.1| putative glyoxysomal malate dehydrogenas
		A_13_p297122	BF262009	-1.56794	putative glyoxysomal malate dehydrogenase [Oryza sativa (japonica cultivar-group)] gb|AAP68889.1| putative glyoxysomal malate dehydrogenas
7	OPP pathway
		A_13_p285719	BF254521	3.52639	glucose-6-phosphate dehydrogenase [Triticum aestivum]
		A_13_p415840	TA32435_4513	2.42707	putative transaldolase [Oryza sativa (japonica cultivar-group)] dbj|BAB89667.1| putative transaldolase [Oryza sativa (japonica cultivar-grou
		A_13_p164880	TA44453_4513	1.73542	Ferredoxin--NADP reductase, embryo isozyme, chloroplast precursor (FNR) pir||T02977 ferredoxin-NADP reductase (EC 1.18.1.2) precursor - rice
		A_13_p073281	AK251214	1.7166	Ferredoxin--NADP reductase, embryo isozyme, chloroplast precursor (FNR) pir||T02977 ferredoxin-NADP reductase (EC 1.18.1.2) precursor - rice
		A_13_p550139	CB867756	1.05227	ferredoxin-NADP+ reductase [Oryza sativa] gb|AAK72892.1| ferredoxin-NADP+ reductase [Oryza sativa] pir||T03758 probable ferredoxin-NADP redu
		A_13_p350757	BG415883	0.8882	0
		A_13_p345287	AK353590	-1.12119	moderately similar to ( 368) AT1G79870 | Symbols: | oxidoreductase family protein | chr1:30044794-30045851 FORWARDvery weakly similar to (91.3) DHGY_CUCSA Glycerate dehydrogenase (EC 1.1.1.29) (NADH-dependent hydroxypyruvate reductase) (HPR) (GDH) - Cucumis sativus (Cucumber)moderately similar to ( 449) loc_os01g12830 12001.m43412 protein glyoxylate reductase, putative, expressedLdhA 2-Hacid_dh S…
		A_13_p186969	TA52322_4513	-1.28131	(loc_os02g39590):12002.m09047 protein esterase precursor, putative
8	TCA / organic acids
		A_13_p481305	CB865101	5.75229	cytosolic NADP malic enzyme [Oryza sativa (indica cultivar-group)]
		A_13_p134780	TA34549_4513	5.1894	cytosolic NADP malic enzyme [Oryza sativa (indica cultivar-group)]
		A_13_p037031	AK250093	3.64015	P0022F10.12 [Oryza sativa (japonica cultivar-group)] dbj|BAB89496.1| P0022F10.12 [Oryza sativa (japonica cultivar-group)]
		A_13_p440246	AK356265	3.57366	highly similar to ( 793) AT1G54100 | Symbols: ALDH7B4 | ALDH7B4 (Aldehyde Dehydrogenase 7B4); 3-chloroallyl aldehyde dehydrogenase/ oxidoreductase | chr1:20195435-20198853 REVERSEhighly similar to ( 815) AL7A1_MALDO Aldehyde dehydrogenase family 7 member A1 (EC 1.2.1.3) (Antiquitin-1) (Matured fruit 60 kDa protein) (MF-60) - Malus domestica (Apple) (Malus sylvestris)highly similar to ( 933) loc_o…
		A_13_p246481	AK354827	2.66343	moderately similar to ( 385) AT3G06850 | Symbols: BCE2, LTA1, DIN3 | BCE2; acetyltransferase/ alpha-ketoacid dehydrogenase/ dihydrolipoamide branched chain acyltransferase | chr3:2158212-2160465 REVERSEhighly similar to ( 565) loc_os01g21160 12001.m150569 protein dihydrolipoyllysine-residue acetyltransferase component of pyruvatedehydrogenase complex, putative, expressed PRK11855 2-oxoacid_dh PRK…
		A_13_p411830	BJ552976	2.59102	putative succinate dehydrogenase flavoprotein alpha subunit [Oryza sativa (japonica cultivar-group)]
		A_13_p134785	AK377113	2.42801	NADP malic enzyme [Oryza sativa (japonica cultivar-group)] gb|AAV31249.1| NADP malic enzyme [Oryza sativa (japonica cultivar-group)]
		A_13_p470383	AK376855	1.95815	putative succinate dehydrogenase flavoprotein alpha subunit [Oryza sativa (japonica cultivar-group)]
		A_13_p450138	TA33198_4513	1.5327	putative succinate dehydrogenase flavoprotein alpha subunit [Oryza sativa (japonica cultivar-group)]
		A_13_p006291	AK251978	1.45141	highly similar to ( 800) AT3G16950 | Symbols: LPD1, ptlpd1 | LPD1 (LIPOAMIDE DEHYDROGENASE 1); dihydrolipoyl dehydrogenase | chr3:5786508-5790383 REVERSEmoderately similar to ( 228) DLDH_PEA Dihydrolipoyl dehydrogenase, mitochondrial precursor (EC 1.8.1.4) (Dihydrolipoamide dehydrogenase) (Pyruvate dehydrogenase complex E3 subunit) (PDC-E3) (E3) (Glycine cleavage system L protein) - Pisum sativum…
		A_13_p479945	TA31885_4513	1.24814	putative Aconitate hydratase [Oryza sativa (japonica cultivar-group)]
		A_13_p036471	AK362970	1.10742	putative 2-oxoglutarate dehydrogenase, E1 subunit [Oryza sativa (japonica cultivar-group)]
		A_13_p141400	TA36598_4513	0.976851	OSJNBa0072K14.5 [Oryza sativa (japonica cultivar-group)] ref|XP_472312.1| OSJNBa0072K14.5 [Oryza sativa (japonica cultivar-group)]
		A_13_p004696	AK249197	0.899044	OSJNBa0072K14.5 [Oryza sativa (japonica cultivar-group)] ref|XP_472312.1| OSJNBa0072K14.5 [Oryza sativa (japonica cultivar-group)]
		A_13_p109600	AK362954	0.855862	moderately similar to ( 463) AT3G25860 | Symbols: LTA2, PLE2 | LTA2; dihydrolipoyllysine-residue acetyltransferase | chr3:9460632-9462585 FORWARDhighly similar to ( 528) loc_os09g24320 12009.m05588 protein 2-oxo acid dehydrogenases acyltransferase family protein, expressedPRK11856 AceF PRK11855 2-oxoacid_dh aceF PRK11857 PRK05704 PRK11892 kgd predicted protein [Hordeum vulgare subsp. vulgare]
		A_13_p153495	AK354350	-0.724435	moderately similar to ( 481) AT3G25860 | Symbols: LTA2, PLE2 | LTA2; dihydrolipoyllysine-residue acetyltransferase | chr3:9460632-9462585 FORWARDhighly similar to ( 535) loc_os08g33440 12008.m07334 protein dihydrolipoyllysine-residue acetyltransferase component of pyruvatedehydrogenase complex, putative, expressed PRK11856 AceF PRK11855 2-oxoacid_dh aceF PRK11857 PRK05704 PRK11892 kgd predicted p…
		A_13_p252467	AK354233	-0.755791	highly similar to ( 800) AT3G16950 | Symbols: LPD1, ptlpd1 | LPD1 (LIPOAMIDE DEHYDROGENASE 1); dihydrolipoyl dehydrogenase | chr3:5786508-5790383 REVERSEmoderately similar to ( 228) DLDH_PEA Dihydrolipoyl dehydrogenase, mitochondrial precursor (EC 1.8.1.4) (Dihydrolipoamide dehydrogenase) (Pyruvate dehydrogenase complex E3 subunit) (PDC-E3) (E3) (Glycine cleavage system L protein) - Pisum sativum…
		A_13_p113105	TA28239_4513	-0.841495	0
		A_13_p126110	TA32267_4513	-1.01113	putative malate dehydrogenase [Oryza sativa (japonica cultivar-group)] gb|AAM00435.1| malate dehydrogenase [Oryza sativa]
		A_13_p478320	CB859940	-1.19314	putative ATP citrate lyase [Oryza sativa (japonica cultivar-group)] dbj|BAB67865.1| putative ATP citrate lyase a-subunit [Oryza sativa (japo
		A_13_p444803	AK375110	-1.30341	moderately similar to ( 481) AT3G25860 | Symbols: LTA2, PLE2 | LTA2; dihydrolipoyllysine-residue acetyltransferase | chr3:9460632-9462585 FORWARDhighly similar to ( 535) loc_os08g33440 12008.m07334 protein dihydrolipoyllysine-residue acetyltransferase component of pyruvatedehydrogenase complex, putative, expressed PRK11856 AceF PRK11855 2-oxoacid_dh aceF PRK11857 PRK05704 PRK11892 kgd predicted p…
		A_13_p220814	L36959	-2.03136	Carbonic anhydrase, chloroplast precursor (Carbonate dehydratase) gb|AAC41656.1| carbonic anhydrase pir||T04478 probable carbonate dehydrata
		A_13_p305442	BF267927	-2.36626	Carbonic anhydrase, chloroplast precursor (Carbonate dehydratase) gb|AAC41656.1| carbonic anhydrase pir||T04478 probable carbonate dehydrata
9	Mitochondrial electron transport / ATP synthesis
		A_13_p060026	CA014768	2.6918	cytochrome c oxidase copper chaperone family protein [Arabidopsis thaliana]
		A_13_p460743	BY865871	2.19269	uncoupling protein [Zea mays]
[truncated: 3,554 more rows]

## Sheet: Table S3
Table S3
[truncated: 848 more rows]

## Sheet: Table S4
Table S4
Input NACBS motifs to the analysis of promoter motifs using the FIMO software
at http://meme.nbcr.net/meme/cgi-bin/fimo.cgi
[truncated: 148 more rows]

## Sheet: Table S5
Table S5
[truncated: 75 more rows]

[truncated: 1 more sheets: Table S6]
